# Supplementary material for: Metagenomic strain detection with SameStr: identification of a persisting core gut microbiota transferable by fecal transplantation
Source: Microbiome. 2022 Mar 25;10:53. doi: 10.1186/s40168-022-01251-w (PMC8951724; doi:10.1186/s40168-022-01251-w)
Supplement: Supplementary file 7 — Additional file 6: Table S1. Sample and Case Metadata. Table S2. WGS Accession Identifiers. Table S3. WGS QC Data. Table S4. Reference Accessions. Table S5. Species Metadata. Table S6. Logistic Regression of (Un)related Sample Pairs at Taxonomic Levels. Table S7. Shared Species and Strains for Individual Cases. Table S8. Events with Competing Strains. Table S9. Strain Transmission Rates (per Species). Table S10. Strain Transmission Rates (per Genus). Table S11. Potential Sample Mislabellings. [file 40168_2022_1251_MOESM7_ESM.xlsx]

## Sheet: S1. Sample Metadata
Study	Unique_ID	Name	Case_Name	Case_Number	Sample	Days_Since_FMT	Sample_Type	fmt_success	Donor.Name	Donor.Unique_ID	Donor.Subject	last_sample	Study_Type
ALM	D0_ALM_Case_1;3	ALM_FMT1.pair	ALM_Case_1;ALM_Case_3	1	FMT1	0	donor	TRUE	ALM_FMT1.pair	D0_ALM_Case_1;3	D0_ALM_Case_1;3	TRUE	rCDI
ALM	R0_ALM_Case_4	ALM_FMT10.pair	ALM_Case_4	4	FMT10	0	recipient	TRUE	ALM_FMT2.pair	D0_ALM_Case_4;5;6;7;8;9;10;12;13	D0_ALM_Case_4;5;6;8;9;12;13;15;17;18;20;21	TRUE	rCDI
ALM	R7_ALM_Case_24	ALM_FMT100.pair	ALM_Case_24	24	FMT100	7	post	TRUE	ALM_FMT34.pair	D0_ALM_Case_22;24;25	D0_ALM_Case_22;23;24;25	TRUE	rCDI
ALM	R0_ALM_Case_25	ALM_FMT101.pair	ALM_Case_25	25	FMT101	0	recipient	TRUE	ALM_FMT34.pair	D0_ALM_Case_22;24;25	D0_ALM_Case_22;23;24;25	TRUE	rCDI
ALM	R2_ALM_Case_25	ALM_FMT102.pair	ALM_Case_25	25	FMT102	2	post	TRUE	ALM_FMT34.pair	D0_ALM_Case_22;24;25	D0_ALM_Case_22;23;24;25	FALSE	rCDI
ALM	R0_ALM_Case_26	ALM_FMT103.pair	ALM_Case_26	26	FMT103	0	recipient	TRUE	ALM_FMT30.pair	D0_ALM_Case_26	D0_ALM_Case_26	TRUE	rCDI
ALM	R16_ALM_Case_22	ALM_FMT105.pair	ALM_Case_22	22	FMT105	16	post	TRUE	ALM_FMT34.pair	D0_ALM_Case_22;24;25	D0_ALM_Case_22;23;24;25	TRUE	rCDI
ALM	R17_ALM_Case_23	ALM_FMT106.pair	ALM_Case_23	23	FMT106	17	post	TRUE	ALM_FMT33.pair	D0_ALM_Case_23	D0_ALM_Case_22;23;24;25	TRUE	rCDI
ALM	R2_ALM_Case_26	ALM_FMT109.pair	ALM_Case_26	26	FMT109	2	post	TRUE	ALM_FMT30.pair	D0_ALM_Case_26	D0_ALM_Case_26	TRUE	rCDI
ALM	R11_ALM_Case_4	ALM_FMT11.pair	ALM_Case_4	4	FMT11	11	post	TRUE	ALM_FMT2.pair	D0_ALM_Case_4;5;6;7;8;9;10;12;13	D0_ALM_Case_4;5;6;8;9;12;13;15;17;18;20;21	FALSE	rCDI
ALM	R20_ALM_Case_25	ALM_FMT110.pair	ALM_Case_25	25	FMT110	20	post	TRUE	ALM_FMT34.pair	D0_ALM_Case_22;24;25	D0_ALM_Case_22;23;24;25	TRUE	rCDI
ALM	R11_ALM_Case_4	ALM_FMT12.pair	ALM_Case_4	4	FMT12	11	post	TRUE	ALM_FMT2.pair	D0_ALM_Case_4;5;6;7;8;9;10;12;13	D0_ALM_Case_4;5;6;8;9;12;13;15;17;18;20;21	FALSE	rCDI
ALM	R19_ALM_Case_4	ALM_FMT13.pair	ALM_Case_4	4	FMT13	19	post	TRUE	ALM_FMT2.pair	D0_ALM_Case_4;5;6;7;8;9;10;12;13	D0_ALM_Case_4;5;6;8;9;12;13;15;17;18;20;21	FALSE	rCDI
ALM	R19_ALM_Case_4	ALM_FMT14.pair	ALM_Case_4	4	FMT14	19	post	TRUE	ALM_FMT2.pair	D0_ALM_Case_4;5;6;7;8;9;10;12;13	D0_ALM_Case_4;5;6;8;9;12;13;15;17;18;20;21	FALSE	rCDI
ALM	R0_ALM_Case_5	ALM_FMT15.pair	ALM_Case_5	5	FMT15	0.5	post	TRUE	ALM_FMT2.pair	D0_ALM_Case_4;5;6;7;8;9;10;12;13	D0_ALM_Case_4;5;6;8;9;12;13;15;17;18;20;21	FALSE	rCDI
ALM	R4_ALM_Case_5	ALM_FMT16.pair	ALM_Case_5	5	FMT16	4	post	TRUE	ALM_FMT2.pair	D0_ALM_Case_4;5;6;7;8;9;10;12;13	D0_ALM_Case_4;5;6;8;9;12;13;15;17;18;20;21	FALSE	rCDI
ALM	R4_ALM_Case_5	ALM_FMT17.pair	ALM_Case_5	5	FMT17	4	post	TRUE	ALM_FMT2.pair	D0_ALM_Case_4;5;6;7;8;9;10;12;13	D0_ALM_Case_4;5;6;8;9;12;13;15;17;18;20;21	FALSE	rCDI
ALM	R7_ALM_Case_5	ALM_FMT18.pair	ALM_Case_5	5	FMT18	7	post	TRUE	ALM_FMT2.pair	D0_ALM_Case_4;5;6;7;8;9;10;12;13	D0_ALM_Case_4;5;6;8;9;12;13;15;17;18;20;21	FALSE	rCDI
ALM	R7_ALM_Case_5	ALM_FMT19.pair	ALM_Case_5	5	FMT19	7	post	TRUE	ALM_FMT2.pair	D0_ALM_Case_4;5;6;7;8;9;10;12;13	D0_ALM_Case_4;5;6;8;9;12;13;15;17;18;20;21	FALSE	rCDI
ALM	D0_ALM_Case_4;5;6;7;8;9;10;12;13	ALM_FMT2.pair	ALM_Case_4;ALM_Case_5;ALM_Case_6;ALM_Case_8;ALM_Case_9;ALM_Case_12;ALM_Case_13	4	FMT2	0	donor	TRUE	ALM_FMT2.pair	D0_ALM_Case_4;5;6;7;8;9;10;12;13	D0_ALM_Case_4;5;6;8;9;12;13;15;17;18;20;21	TRUE	rCDI
ALM	R0_ALM_Case_6	ALM_FMT20.pair	ALM_Case_6	6	FMT20	0	recipient	FALSE	ALM_FMT2.pair	D0_ALM_Case_4;5;6;7;8;9;10;12;13	D0_ALM_Case_4;5;6;8;9;12;13;15;17;18;20;21	TRUE	rCDI
ALM	R0;2_ALM_Case_7;6	ALM_FMT21.pair	ALM_Case_6	6	FMT21	2	post	FALSE	ALM_FMT2.pair	D0_ALM_Case_4;5;6;7;8;9;10;12;13	D0_ALM_Case_4;5;6;8;9;12;13;15;17;18;20;21	TRUE	rCDI
ALM	R0_ALM_Case_8	ALM_FMT23.pair	ALM_Case_8	8	FMT23	0	recipient	TRUE	ALM_FMT2.pair	D0_ALM_Case_4;5;6;7;8;9;10;12;13	D0_ALM_Case_4;5;6;8;9;12;13;15;17;18;20;21	TRUE	rCDI
ALM	R4_ALM_Case_8	ALM_FMT24.pair	ALM_Case_8	8	FMT24	4	post	TRUE	ALM_FMT2.pair	D0_ALM_Case_4;5;6;7;8;9;10;12;13	D0_ALM_Case_4;5;6;8;9;12;13;15;17;18;20;21	FALSE	rCDI
ALM	R4_ALM_Case_8	ALM_FMT25.pair	ALM_Case_8	8	FMT25	4	post	TRUE	ALM_FMT2.pair	D0_ALM_Case_4;5;6;7;8;9;10;12;13	D0_ALM_Case_4;5;6;8;9;12;13;15;17;18;20;21	FALSE	rCDI
ALM	D0_ALM_Case_15;17;20;21	ALM_FMT27.pair	ALM_Case_15;ALM_Case_17;ALM_Case_20;ALM_Case_21	15	FMT27	0	donor	TRUE	ALM_FMT27.pair	D0_ALM_Case_15;17;20;21	D0_ALM_Case_4;5;6;8;9;12;13;15;17;18;20;21	TRUE	rCDI
ALM	D0_ALM_Case_26	ALM_FMT30.pair	ALM_Case_26	26	FMT30	0	donor	TRUE	ALM_FMT30.pair	D0_ALM_Case_26	D0_ALM_Case_26	TRUE	rCDI
ALM	D0_ALM_Case_23	ALM_FMT33.pair	ALM_Case_23	23	FMT33	0	donor	TRUE	ALM_FMT33.pair	D0_ALM_Case_23	D0_ALM_Case_22;23;24;25	TRUE	rCDI
ALM	D0_ALM_Case_22;24;25	ALM_FMT34.pair	ALM_Case_22;ALM_Case_24;ALM_Case_25	22	FMT34	0	donor	TRUE	ALM_FMT34.pair	D0_ALM_Case_22;24;25	D0_ALM_Case_22;23;24;25	TRUE	rCDI
ALM	R85_ALM_Case_1	ALM_FMT37.pair	ALM_Case_1	1	FMT37	85	post	TRUE	ALM_FMT1.pair	D0_ALM_Case_1;3	D0_ALM_Case_1;3	TRUE	rCDI
ALM	R65_ALM_Case_3	ALM_FMT39.pair	ALM_Case_3	3	FMT39	65	post	TRUE	ALM_FMT1.pair	D0_ALM_Case_1;3	D0_ALM_Case_1;3	FALSE	rCDI
ALM	D0_ALM_Case_14;18	ALM_FMT4.pair	ALM_Case_18	18	FMT4	0	donor	FALSE	ALM_FMT4.pair	D0_ALM_Case_14;18	D0_ALM_Case_4;5;6;8;9;12;13;15;17;18;20;21	TRUE	rCDI
ALM	R136_ALM_Case_3	ALM_FMT41.pair	ALM_Case_3	3	FMT41	136	post	TRUE	ALM_FMT1.pair	D0_ALM_Case_1;3	D0_ALM_Case_1;3	TRUE	rCDI
ALM	R84_ALM_Case_4	ALM_FMT43.pair	ALM_Case_4	4	FMT43	84	post	TRUE	ALM_FMT2.pair	D0_ALM_Case_4;5;6;7;8;9;10;12;13	D0_ALM_Case_4;5;6;8;9;12;13;15;17;18;20;21	TRUE	rCDI
ALM	R91_ALM_Case_5	ALM_FMT44.pair	ALM_Case_5	5	FMT44	91	post	TRUE	ALM_FMT2.pair	D0_ALM_Case_4;5;6;7;8;9;10;12;13	D0_ALM_Case_4;5;6;8;9;12;13;15;17;18;20;21	TRUE	rCDI
ALM	R0_ALM_Case_3	ALM_FMT5.pair	ALM_Case_3	3	FMT5	0	recipient	TRUE	ALM_FMT1.pair	D0_ALM_Case_1;3	D0_ALM_Case_1;3	TRUE	rCDI
ALM	R76_ALM_Case_8	ALM_FMT50.pair	ALM_Case_8	8	FMT50	76	post	TRUE	ALM_FMT2.pair	D0_ALM_Case_4;5;6;7;8;9;10;12;13	D0_ALM_Case_4;5;6;8;9;12;13;15;17;18;20;21	TRUE	rCDI
ALM	R0_ALM_Case_9	ALM_FMT51.pair	ALM_Case_9	9	FMT51	0	recipient	FALSE	ALM_FMT2.pair	D0_ALM_Case_4;5;6;7;8;9;10;12;13	D0_ALM_Case_4;5;6;8;9;12;13;15;17;18;20;21	TRUE	rCDI
ALM	R5;0_ALM_Case_9;10	ALM_FMT53.pair	ALM_Case_9	9	FMT53	5	post	FALSE	ALM_FMT2.pair	D0_ALM_Case_4;5;6;7;8;9;10;12;13	D0_ALM_Case_4;5;6;8;9;12;13;15;17;18;20;21	TRUE	rCDI
ALM	R0_ALM_Case_12	ALM_FMT56.pair	ALM_Case_12	12	FMT56	0	recipient	TRUE	ALM_FMT2.pair	D0_ALM_Case_4;5;6;7;8;9;10;12;13	D0_ALM_Case_4;5;6;8;9;12;13;15;17;18;20;21	TRUE	rCDI
ALM	R48_ALM_Case_12	ALM_FMT58.pair	ALM_Case_12	12	FMT58	48	post	TRUE	ALM_FMT2.pair	D0_ALM_Case_4;5;6;7;8;9;10;12;13	D0_ALM_Case_4;5;6;8;9;12;13;15;17;18;20;21	TRUE	rCDI
ALM	R0_ALM_Case_13	ALM_FMT59.pair	ALM_Case_13	13	FMT59	0	recipient	FALSE	ALM_FMT2.pair	D0_ALM_Case_4;5;6;7;8;9;10;12;13	D0_ALM_Case_4;5;6;8;9;12;13;15;17;18;20;21	TRUE	rCDI
ALM	R3_ALM_Case_3	ALM_FMT6.pair	ALM_Case_3	3	FMT6	3	post	TRUE	ALM_FMT1.pair	D0_ALM_Case_1;3	D0_ALM_Case_1;3	FALSE	rCDI
ALM	R3_ALM_Case_13	ALM_FMT62.pair	ALM_Case_13	13	FMT62	3	post	FALSE	ALM_FMT2.pair	D0_ALM_Case_4;5;6;7;8;9;10;12;13	D0_ALM_Case_4;5;6;8;9;12;13;15;17;18;20;21	FALSE	rCDI
ALM	R12_ALM_Case_13	ALM_FMT64.pair	ALM_Case_13	13	FMT64	12	post	FALSE	ALM_FMT2.pair	D0_ALM_Case_4;5;6;7;8;9;10;12;13	D0_ALM_Case_4;5;6;8;9;12;13;15;17;18;20;21	FALSE	rCDI
ALM	R37_ALM_Case_13	ALM_FMT66.pair	ALM_Case_13	13	FMT66	37	post	FALSE	ALM_FMT2.pair	D0_ALM_Case_4;5;6;7;8;9;10;12;13	D0_ALM_Case_4;5;6;8;9;12;13;15;17;18;20;21	TRUE	rCDI
ALM	R0_ALM_Case_15	ALM_FMT69.pair	ALM_Case_15	15	FMT69	0	recipient	FALSE	ALM_FMT27.pair	D0_ALM_Case_15;17;20;21	D0_ALM_Case_4;5;6;8;9;12;13;15;17;18;20;21	TRUE	rCDI
ALM	R4_ALM_Case_15	ALM_FMT71.pair	ALM_Case_15	15	FMT71	4	post	FALSE	ALM_FMT27.pair	D0_ALM_Case_15;17;20;21	D0_ALM_Case_4;5;6;8;9;12;13;15;17;18;20;21	FALSE	rCDI
ALM	R21_ALM_Case_15	ALM_FMT72.pair	ALM_Case_15	15	FMT72	21	post	FALSE	ALM_FMT27.pair	D0_ALM_Case_15;17;20;21	D0_ALM_Case_4;5;6;8;9;12;13;15;17;18;20;21	TRUE	rCDI
ALM	R0_ALM_Case_17	ALM_FMT75.pair	ALM_Case_17	17	FMT75	0	recipient	TRUE	ALM_FMT27.pair	D0_ALM_Case_15;17;20;21	D0_ALM_Case_4;5;6;8;9;12;13;15;17;18;20;21	TRUE	rCDI
ALM	R4_ALM_Case_17	ALM_FMT77.pair	ALM_Case_17	17	FMT77	4	post	TRUE	ALM_FMT27.pair	D0_ALM_Case_15;17;20;21	D0_ALM_Case_4;5;6;8;9;12;13;15;17;18;20;21	TRUE	rCDI
ALM	R0_ALM_Case_18	ALM_FMT78.pair	ALM_Case_18	18	FMT78	0	recipient	FALSE	ALM_FMT4.pair	D0_ALM_Case_14;18	D0_ALM_Case_4;5;6;8;9;12;13;15;17;18;20;21	TRUE	rCDI
ALM	R5_ALM_Case_18	ALM_FMT80.pair	ALM_Case_18	18	FMT80	5	post	FALSE	ALM_FMT4.pair	D0_ALM_Case_14;18	D0_ALM_Case_4;5;6;8;9;12;13;15;17;18;20;21	FALSE	rCDI
ALM	R11_ALM_Case_18	ALM_FMT81.pair	ALM_Case_18	18	FMT81	11	post	FALSE	ALM_FMT4.pair	D0_ALM_Case_14;18	D0_ALM_Case_4;5;6;8;9;12;13;15;17;18;20;21	TRUE	rCDI
ALM	R0_ALM_Case_20	ALM_FMT82.pair	ALM_Case_20	20	FMT82	0	recipient	FALSE	ALM_FMT27.pair	D0_ALM_Case_15;17;20;21	D0_ALM_Case_4;5;6;8;9;12;13;15;17;18;20;21	TRUE	rCDI
ALM	R3_ALM_Case_20	ALM_FMT84.pair	ALM_Case_20	20	FMT84	3	post	FALSE	ALM_FMT27.pair	D0_ALM_Case_15;17;20;21	D0_ALM_Case_4;5;6;8;9;12;13;15;17;18;20;21	FALSE	rCDI
ALM	R7_ALM_Case_20	ALM_FMT85.pair	ALM_Case_20	20	FMT85	7	post	FALSE	ALM_FMT27.pair	D0_ALM_Case_15;17;20;21	D0_ALM_Case_4;5;6;8;9;12;13;15;17;18;20;21	TRUE	rCDI
ALM	R0_ALM_Case_21	ALM_FMT88.pair	ALM_Case_21	21	FMT88	0	recipient	TRUE	ALM_FMT27.pair	D0_ALM_Case_15;17;20;21	D0_ALM_Case_4;5;6;8;9;12;13;15;17;18;20;21	TRUE	rCDI
ALM	R14_ALM_Case_21	ALM_FMT92.pair	ALM_Case_21	21	FMT92	14	post	TRUE	ALM_FMT27.pair	D0_ALM_Case_15;17;20;21	D0_ALM_Case_4;5;6;8;9;12;13;15;17;18;20;21	TRUE	rCDI
ALM	R0_ALM_Case_22	ALM_FMT93.pair	ALM_Case_22	22	FMT93	0	recipient	TRUE	ALM_FMT34.pair	D0_ALM_Case_22;24;25	D0_ALM_Case_22;23;24;25	TRUE	rCDI
ALM	R5_ALM_Case_22	ALM_FMT95.pair	ALM_Case_22	22	FMT95	5	post	TRUE	ALM_FMT34.pair	D0_ALM_Case_22;24;25	D0_ALM_Case_22;23;24;25	FALSE	rCDI
ALM	R0_ALM_Case_23	ALM_FMT96.pair	ALM_Case_23	23	FMT96	0	recipient	TRUE	ALM_FMT33.pair	D0_ALM_Case_23	D0_ALM_Case_22;23;24;25	TRUE	rCDI
ALM	R4_ALM_Case_23	ALM_FMT97.pair	ALM_Case_23	23	FMT97	4	post	TRUE	ALM_FMT33.pair	D0_ALM_Case_23	D0_ALM_Case_22;23;24;25	FALSE	rCDI
ALM	R4_ALM_Case_23	ALM_FMT98.pair	ALM_Case_23	23	FMT98	4	post	TRUE	ALM_FMT33.pair	D0_ALM_Case_23	D0_ALM_Case_22;23;24;25	FALSE	rCDI
ALM	R0_ALM_Case_24	ALM_FMT99.pair	ALM_Case_24	24	FMT99	0	recipient	TRUE	ALM_FMT34.pair	D0_ALM_Case_22;24;25	D0_ALM_Case_22;23;24;25	TRUE	rCDI
FRICKE	R0_FRICKE_Case_16	FRICKE_16A.pair	FRICKE_Case_16	16	16A	0	recipient	TRUE	FRICKE_16B.pair	D0_FRICKE_Case_16	D0_FRICKE_Case_16	TRUE	rCDI
FRICKE	D0_FRICKE_Case_16	FRICKE_16B.pair	FRICKE_Case_16	16	16B	0	donor	TRUE	FRICKE_16B.pair	D0_FRICKE_Case_16	D0_FRICKE_Case_16	TRUE	rCDI
FRICKE	R365_FRICKE_Case_16	FRICKE_16D.pair	FRICKE_Case_16	16	16D	365	post	TRUE	FRICKE_16B.pair	D0_FRICKE_Case_16	D0_FRICKE_Case_16	TRUE	rCDI
FRICKE	R0_FRICKE_Case_19	FRICKE_19A.pair	FRICKE_Case_19	19	19A	0	recipient	TRUE	FRICKE_19B.pair	D0_FRICKE_Case_19	D0_FRICKE_Case_19	TRUE	rCDI
FRICKE	D0_FRICKE_Case_19	FRICKE_19B.pair	FRICKE_Case_19	19	19B	0	donor	TRUE	FRICKE_19B.pair	D0_FRICKE_Case_19	D0_FRICKE_Case_19	TRUE	rCDI
FRICKE	R28_FRICKE_Case_19	FRICKE_19C.pair	FRICKE_Case_19	19	19C	28	post	TRUE	FRICKE_19B.pair	D0_FRICKE_Case_19	D0_FRICKE_Case_19	FALSE	rCDI
FRICKE	R140_FRICKE_Case_19	FRICKE_19G.pair	FRICKE_Case_19	19	19G	140	post	TRUE	FRICKE_19B.pair	D0_FRICKE_Case_19	D0_FRICKE_Case_19	TRUE	rCDI
FRICKE	R0_FRICKE_Case_20	FRICKE_20A.pair	FRICKE_Case_20	20	20A	0	recipient	TRUE	FRICKE_20B.pair	D0_FRICKE_Case_20	D0_FRICKE_Case_20	TRUE	rCDI
FRICKE	D0_FRICKE_Case_20	FRICKE_20B.pair	FRICKE_Case_20	20	20B	0	donor	TRUE	FRICKE_20B.pair	D0_FRICKE_Case_20	D0_FRICKE_Case_20	TRUE	rCDI
FRICKE	R84_FRICKE_Case_20	FRICKE_20E.pair	FRICKE_Case_20	20	20E	84	post	TRUE	FRICKE_20B.pair	D0_FRICKE_Case_20	D0_FRICKE_Case_20	TRUE	rCDI
FRICKE	R0_FRICKE_Case_23	FRICKE_23A.pair	FRICKE_Case_23	23	23A	0	recipient	TRUE	FRICKE_23B.pair	D0_FRICKE_Case_23	D0_FRICKE_Case_23	TRUE	rCDI
FRICKE	D0_FRICKE_Case_23	FRICKE_23B.pair	FRICKE_Case_23	23	23B	0	donor	TRUE	FRICKE_23B.pair	D0_FRICKE_Case_23	D0_FRICKE_Case_23	TRUE	rCDI
FRICKE	R7_FRICKE_Case_23	FRICKE_23C.pair	FRICKE_Case_23	23	23C	7	post	TRUE	FRICKE_23B.pair	D0_FRICKE_Case_23	D0_FRICKE_Case_23	FALSE	rCDI
FRICKE	R112_FRICKE_Case_23	FRICKE_23G.pair	FRICKE_Case_23	23	23G	112	post	TRUE	FRICKE_23B.pair	D0_FRICKE_Case_23	D0_FRICKE_Case_23	TRUE	rCDI
FRICKE	R0_FRICKE_Case_28	FRICKE_28A.pair	FRICKE_Case_28	28	28A	0	recipient	TRUE	FRICKE_28B.pair	D0_FRICKE_Case_28	D0_FRICKE_Case_28	TRUE	rCDI
FRICKE	D0_FRICKE_Case_28	FRICKE_28B.pair	FRICKE_Case_28	28	28B	0	donor	TRUE	FRICKE_28B.pair	D0_FRICKE_Case_28	D0_FRICKE_Case_28	TRUE	rCDI
FRICKE	R7_FRICKE_Case_28	FRICKE_28C.pair	FRICKE_Case_28	28	28C	7	post	TRUE	FRICKE_28B.pair	D0_FRICKE_Case_28	D0_FRICKE_Case_28	TRUE	rCDI
FRICKE	R0_FRICKE_Case_29	FRICKE_29A.pair	FRICKE_Case_29	29	29A	0	recipient	TRUE	FRICKE_29B.pair	D0_FRICKE_Case_29	D0_FRICKE_Case_29	TRUE	rCDI
FRICKE	D0_FRICKE_Case_29	FRICKE_29B.pair	FRICKE_Case_29	29	29B	0	donor	TRUE	FRICKE_29B.pair	D0_FRICKE_Case_29	D0_FRICKE_Case_29	TRUE	rCDI
FRICKE	R7_FRICKE_Case_29	FRICKE_29C.pair	FRICKE_Case_29	29	29C	7	post	TRUE	FRICKE_29B.pair	D0_FRICKE_Case_29	D0_FRICKE_Case_29	FALSE	rCDI
FRICKE	R28_FRICKE_Case_29	FRICKE_29I.pair	FRICKE_Case_29	29	29I	28	post	TRUE	FRICKE_29B.pair	D0_FRICKE_Case_29	D0_FRICKE_Case_29	TRUE	rCDI
FRICKE	R0_FRICKE_Case_54	FRICKE_54A.pair	FRICKE_Case_54	54	54A	0	recipient	TRUE	FRICKE_54B.pair	D0_FRICKE_Case_54	D0_FRICKE_Case_54	TRUE	rCDI
FRICKE	D0_FRICKE_Case_54	FRICKE_54B.pair	FRICKE_Case_54	54	54B	0	donor	TRUE	FRICKE_54B.pair	D0_FRICKE_Case_54	D0_FRICKE_Case_54	TRUE	rCDI
FRICKE	R84_FRICKE_Case_54	FRICKE_54C.pair	FRICKE_Case_54	54	54C	84	post	TRUE	FRICKE_54B.pair	D0_FRICKE_Case_54	D0_FRICKE_Case_54	TRUE	rCDI
FRICKE	R0_FRICKE_Case_9	FRICKE_9A.pair	FRICKE_Case_9	9	9A	0	recipient	TRUE	FRICKE_9B.pair	D0_FRICKE_Case_9	D0_FRICKE_Case_9	TRUE	rCDI
FRICKE	D0_FRICKE_Case_9	FRICKE_9B.pair	FRICKE_Case_9	9	9B	0	donor	TRUE	FRICKE_9B.pair	D0_FRICKE_Case_9	D0_FRICKE_Case_9	TRUE	rCDI
FRICKE	R56_FRICKE_Case_9	FRICKE_9E.pair	FRICKE_Case_9	9	9E	56	post	TRUE	FRICKE_9B.pair	D0_FRICKE_Case_9	D0_FRICKE_Case_9	TRUE	rCDI
HMP	C0_HMP_Case_1	HMP_700013715.pair	HMP_Case_1	1	700013715	0	control	TRUE	NA	NA	NA	FALSE	Control
HMP	C1_HMP_Case_1	HMP_700097837.pair	HMP_Case_1	1	700097837	238	control	TRUE	NA	NA	NA	TRUE	Control
HMP	C0_HMP_Case_2	HMP_700014837.pair	HMP_Case_2	2	700014837	0	control	TRUE	NA	NA	NA	FALSE	Control
HMP	C1_HMP_Case_2	HMP_700098561.pair	HMP_Case_2	2	700098561	238	control	TRUE	NA	NA	NA	TRUE	Control
HMP	C0_HMP_Case_3	HMP_700015250.pair	HMP_Case_3	3	700015250	0	control	TRUE	NA	NA	NA	FALSE	Control
HMP	C1_HMP_Case_3	HMP_700099803.pair	HMP_Case_3	3	700099803	252	control	TRUE	NA	NA	NA	TRUE	Control
HMP	C0_HMP_Case_4	HMP_700015415.pair	HMP_Case_4	4	700015415	0	control	TRUE	NA	NA	NA	FALSE	Control
HMP	C1_HMP_Case_4	HMP_700101243.pair	HMP_Case_4	4	700101243	278	control	TRUE	NA	NA	NA	TRUE	Control
HMP	C0_HMP_Case_5	HMP_700016456.pair	HMP_Case_5	5	700016456	0	control	TRUE	NA	NA	NA	FALSE	Control
HMP	C1_HMP_Case_5	HMP_700100600.pair	HMP_Case_5	5	700100600	231	control	TRUE	NA	NA	NA	TRUE	Control
HMP	C0_HMP_Case_6	HMP_700016542.pair	HMP_Case_6	6	700016542	0	control	TRUE	NA	NA	NA	NA	Control
HMP	C1_HMP_Case_6	HMP_700102585.pair	HMP_Case_6	6	700102585	254	control	TRUE	NA	NA	NA	NA	Control
HMP	C2_HMP_Case_6	HMP_700119496.pair	HMP_Case_6	6	700119496	NA	control	TRUE	NA	NA	NA	NA	Control
HMP	C0_HMP_Case_7	HMP_700015981.pair	HMP_Case_7	7	700015981	0	control	TRUE	NA	NA	NA	FALSE	Control
HMP	C1_HMP_Case_7	HMP_700100471.pair	HMP_Case_7	7	700100471	217	control	TRUE	NA	NA	NA	TRUE	Control
HMP	C0_HMP_Case_8	HMP_700016765.pair	HMP_Case_8	8	700016765	0	control	TRUE	NA	NA	NA	FALSE	Control
HMP	C1_HMP_Case_8	HMP_700100312.pair	HMP_Case_8	8	700100312	222	control	TRUE	NA	NA	NA	TRUE	Control
HMP	C0_HMP_Case_9	HMP_700015857.pair	HMP_Case_9	9	700015857	0	control	TRUE	NA	NA	NA	FALSE	Control
HMP	C1_HMP_Case_9	HMP_700100432.pair	HMP_Case_9	9	700100432	219	control	TRUE	NA	NA	NA	TRUE	Control
HMP	C0_HMP_Case_10	HMP_700033502.pair	HMP_Case_10	10	700033502	0	control	TRUE	NA	NA	NA	FALSE	Control
HMP	C1_HMP_Case_10	HMP_700102356.pair	HMP_Case_10	10	700102356	236	control	TRUE	NA	NA	NA	TRUE	Control
HMP	C0_HMP_Case_11	HMP_700033922.pair	HMP_Case_11	11	700033922	0	control	TRUE	NA	NA	NA	FALSE	Control
HMP	C1_HMP_Case_11	HMP_700100540.pair	HMP_Case_11	11	700100540	203	control	TRUE	NA	NA	NA	TRUE	Control
HMP	C0_HMP_Case_12	HMP_700033665.pair	HMP_Case_12	12	700033665	0	control	TRUE	NA	NA	NA	FALSE	Control
HMP	C1_HMP_Case_12	HMP_700101366.pair	HMP_Case_12	12	700101366	222	control	TRUE	NA	NA	NA	TRUE	Control
HMP	C0_HMP_Case_13	HMP_700016960.pair	HMP_Case_13	13	700016960	0	control	TRUE	NA	NA	NA	FALSE	Control
HMP	C1_HMP_Case_13	HMP_700101581.pair	HMP_Case_13	13	700101581	233	control	TRUE	NA	NA	NA	TRUE	Control
HMP	C0_HMP_Case_14	HMP_700015922.pair	HMP_Case_14	14	700015922	0	control	TRUE	NA	NA	NA	FALSE	Control
HMP	C1_HMP_Case_14	HMP_700101840.pair	HMP_Case_14	14	700101840	236	control	TRUE	NA	NA	NA	TRUE	Control
HMP	C0_HMP_Case_15	HMP_700033435.pair	HMP_Case_15	15	700033435	0	control	TRUE	NA	NA	NA	FALSE	Control
HMP	C1_HMP_Case_15	HMP_700101916.pair	HMP_Case_15	15	700101916	229	control	TRUE	NA	NA	NA	TRUE	Control
HMP	C0_HMP_Case_16	HMP_700032222.pair	HMP_Case_16	16	700032222	0	control	TRUE	NA	NA	NA	FALSE	Control
HMP	C0_HMP_Case_16	HMP_700032244.pair	HMP_Case_16	16	700032244	0	control	TRUE	NA	NA	NA	FALSE	Control
HMP	C1_HMP_Case_16	HMP_700107375.pair	HMP_Case_16	16	700107375	259	control	TRUE	NA	NA	NA	TRUE	Control
HMP	C0_HMP_Case_17	HMP_700033797.pair	HMP_Case_17	17	700033797	0	control	TRUE	NA	NA	NA	NA	Control
HMP	C1_HMP_Case_17	HMP_700107059.pair	HMP_Case_17	17	700107059	NA	control	TRUE	NA	NA	NA	NA	Control
HMP	C0_HMP_Case_18	HMP_700035533.pair	HMP_Case_18	18	700035533	0	control	TRUE	NA	NA	NA	FALSE	Control
HMP	C1_HMP_Case_18	HMP_700102432.pair	HMP_Case_18	18	700102432	201	control	TRUE	NA	NA	NA	TRUE	Control
HMP	C0_HMP_Case_19	HMP_700099512.pair	HMP_Case_19	19	700099512	0	control	TRUE	NA	NA	NA	FALSE	Control
HMP	C1_HMP_Case_19	HMP_700110155.pair	HMP_Case_19	19	700110155	131	control	TRUE	NA	NA	NA	TRUE	Control
HMP	C0_HMP_Case_20	HMP_700102299.pair	HMP_Case_20	20	700102299	0	control	TRUE	NA	NA	NA	FALSE	Control
HMP	C1_HMP_Case_20	HMP_700110419.pair	HMP_Case_20	20	700110419	85	control	TRUE	NA	NA	NA	TRUE	Control
HMP	C0_HMP_Case_21	HMP_700097906.pair	HMP_Case_21	21	700097906	0	control	TRUE	NA	NA	NA	FALSE	Control
HMP	C1_HMP_Case_21	HMP_700109230.pair	HMP_Case_21	21	700109230	161	control	TRUE	NA	NA	NA	TRUE	Control
HMP	C0_HMP_Case_22	HMP_700107189.pair	HMP_Case_22	22	700107189	0	control	TRUE	NA	NA	NA	FALSE	Control
HMP	C1_HMP_Case_22	HMP_700111026.pair	HMP_Case_22	22	700111026	54	control	TRUE	NA	NA	NA	TRUE	Control
HMP	C0_HMP_Case_23	HMP_700021306.pair	HMP_Case_23	23	700021306	0	control	TRUE	NA	NA	NA	NA	Control
HMP	C1_HMP_Case_23	HMP_700037632.pair	HMP_Case_23	23	700037632	NA	control	TRUE	NA	NA	NA	NA	Control
HMP	C0_HMP_Case_24	HMP_700021876.pair	HMP_Case_24	24	700021876	0	control	TRUE	NA	NA	NA	FALSE	Control
HMP	C2_HMP_Case_24	HMP_700113616.pair	HMP_Case_24	24	700113616	373	control	TRUE	NA	NA	NA	TRUE	Control
HMP	C0_HMP_Case_25	HMP_700023113.pair	HMP_Case_25	25	700023113	0	control	TRUE	NA	NA	NA	NA	Control
HMP	C1_HMP_Case_25	HMP_700023720.pair	HMP_Case_25	25	700023720	NA	control	TRUE	NA	NA	NA	NA	Control
HMP	C0_HMP_Case_26	HMP_700021824.pair	HMP_Case_26	26	700021824	0	control	TRUE	NA	NA	NA	FALSE	Control
HMP	C1_HMP_Case_26	HMP_700038158.pair	HMP_Case_26	26	700038158	157	control	TRUE	NA	NA	NA	TRUE	Control
HMP	C0_HMP_Case_27	HMP_700023845.pair	HMP_Case_27	27	700023845	0	control	TRUE	NA	NA	NA	FALSE	Control
HMP	C1_HMP_Case_27	HMP_700103710.pair	HMP_Case_27	27	700103710	273	control	TRUE	NA	NA	NA	TRUE	Control
HMP	C0_HMP_Case_28	HMP_700021902.pair	HMP_Case_28	28	700021902	0	control	TRUE	NA	NA	NA	FALSE	Control
HMP	C1_HMP_Case_28	HMP_700105210.pair	HMP_Case_28	28	700105210	273	control	TRUE	NA	NA	NA	TRUE	Control
HMP	C0_HMP_Case_29	HMP_700023267.pair	HMP_Case_29	29	700023267	0	control	TRUE	NA	NA	NA	FALSE	Control
HMP	C1_HMP_Case_29	HMP_700114125.pair	HMP_Case_29	29	700114125	303	control	TRUE	NA	NA	NA	TRUE	Control
HMP	C0_HMP_Case_30	HMP_700023578.pair	HMP_Case_30	30	700023578	0	control	TRUE	NA	NA	NA	FALSE	Control
HMP	C1_HMP_Case_30	HMP_700103446.pair	HMP_Case_30	30	700103446	280	control	TRUE	NA	NA	NA	TRUE	Control
HMP	C0_HMP_Case_31	HMP_700023788.pair	HMP_Case_31	31	700023788	0	control	TRUE	NA	NA	NA	FALSE	Control
HMP	C1_HMP_Case_31	HMP_700114653.pair	HMP_Case_31	31	700114653	309	control	TRUE	NA	NA	NA	TRUE	Control
HMP	C0_HMP_Case_32	HMP_700023337.pair	HMP_Case_32	32	700023337	0	control	TRUE	NA	NA	NA	NA	Control
HMP	C1_HMP_Case_32	HMP_700037501.pair	HMP_Case_32	32	700037501	NA	control	TRUE	NA	NA	NA	NA	Control
HMP	C0_HMP_Case_33	HMP_700023919.pair	HMP_Case_33	33	700023919	0	control	TRUE	NA	NA	NA	FALSE	Control
HMP	C1_HMP_Case_33	HMP_700106615.pair	HMP_Case_33	33	700106615	184	control	TRUE	NA	NA	NA	TRUE	Control
HMP	C0_HMP_Case_34	HMP_700024024.pair	HMP_Case_34	34	700024024	0	control	TRUE	NA	NA	NA	FALSE	Control
HMP	C1_HMP_Case_34	HMP_700114480.pair	HMP_Case_34	34	700114480	290	control	TRUE	NA	NA	NA	TRUE	Control
HMP	C0_HMP_Case_35	HMP_700023634.pair	HMP_Case_35	35	700023634	0	control	TRUE	NA	NA	NA	NA	Control
HMP	C1_HMP_Case_35	HMP_700114082.pair	HMP_Case_35	35	700114082	NA	control	TRUE	NA	NA	NA	NA	Control
HMP	C0_HMP_Case_36	HMP_700023872.pair	HMP_Case_36	36	700023872	0	control	TRUE	NA	NA	NA	FALSE	Control
HMP	C1_HMP_Case_36	HMP_700106809.pair	HMP_Case_36	36	700106809	223	control	TRUE	NA	NA	NA	TRUE	Control
HMP	C0_HMP_Case_37	HMP_700024437.pair	HMP_Case_37	37	700024437	0	control	TRUE	NA	NA	NA	FALSE	Control
HMP	C1_HMP_Case_37	HMP_700106663.pair	HMP_Case_37	37	700106663	174	control	TRUE	NA	NA	NA	TRUE	Control
HMP	C0_HMP_Case_38	HMP_700024615.pair	HMP_Case_38	38	700024615	0	control	TRUE	NA	NA	NA	NA	Control
HMP	C1_HMP_Case_38	HMP_700105306.pair	HMP_Case_38	38	700105306	NA	control	TRUE	NA	NA	NA	NA	Control
HMP	C0_HMP_Case_39	HMP_700024673.pair	HMP_Case_39	39	700024673	0	control	TRUE	NA	NA	NA	NA	Control
HMP	C1_HMP_Case_39	HMP_700105771.pair	HMP_Case_39	39	700105771	NA	control	TRUE	NA	NA	NA	NA	Control
HMP	C0_HMP_Case_40	HMP_700024318.pair	HMP_Case_40	40	700024318	0	control	TRUE	NA	NA	NA	FALSE	Control
HMP	C1_HMP_Case_40	HMP_700105372.pair	HMP_Case_40	40	700105372	234	control	TRUE	NA	NA	NA	TRUE	Control
HMP	C0_HMP_Case_41	HMP_700024930.pair	HMP_Case_41	41	700024930	0	control	TRUE	NA	NA	NA	FALSE	Control
HMP	C1_HMP_Case_41	HMP_700038263.pair	HMP_Case_41	41	700038263	87	control	TRUE	NA	NA	NA	TRUE	Control
HMP	C0_HMP_Case_42	HMP_700024998.pair	HMP_Case_42	42	700024998	0	control	TRUE	NA	NA	NA	FALSE	Control
HMP	C1_HMP_Case_42	HMP_700105580.pair	HMP_Case_42	42	700105580	195	control	TRUE	NA	NA	NA	TRUE	Control
HMP	C1_HMP_Case_42	HMP_700105612.pair	HMP_Case_42	42	700105612	195	control	TRUE	NA	NA	NA	TRUE	Control
HMP	C0_HMP_Case_43	HMP_700037042.pair	HMP_Case_43	43	700037042	0	control	TRUE	NA	NA	NA	FALSE	Control
HMP	C1_HMP_Case_43	HMP_700103621.pair	HMP_Case_43	43	700103621	196	control	TRUE	NA	NA	NA	TRUE	Control
ASCINARF	C0_ASCINARF_Case_4	ASCINARF_MV_FEM4_t1Q14.pair	ASCINARF_Case_4	4	MV_FEM4_t1Q14	0	control	TRUE	NA	NA	NA	FALSE	Control
ASCINARF	C1_ASCINARF_Case_4	ASCINARF_MV_FEM4_t2Q15.pair	ASCINARF_Case_4	4	MV_FEM4_t2Q15	90	control	TRUE	NA	NA	NA	TRUE	Control
ASCINARF	C0_ASCINARF_Case_5	ASCINARF_MV_FEM5_t1Q14.pair	ASCINARF_Case_5	5	MV_FEM5_t1Q14	0	control	TRUE	NA	NA	NA	FALSE	Control
ASCINARF	C1_ASCINARF_Case_5	ASCINARF_MV_FEM5_t2Q14.pair	ASCINARF_Case_5	5	MV_FEM5_t2Q14	90	control	TRUE	NA	NA	NA	FALSE	Control
ASCINARF	C2_ASCINARF_Case_5	ASCINARF_MV_FEM5_t3Q15.pair	ASCINARF_Case_5	5	MV_FEM5_t3Q15	300	control	TRUE	NA	NA	NA	TRUE	Control
LOUISS	C360_LOUISS_Case_43	LOUISS_AS43_12.pair	LOUISS_Case_43	43	AS43_12	360	control	TRUE	NA	NA	NA	FALSE	Control
LOUISS	C540_LOUISS_Case_43	LOUISS_AS43_18.pair	LOUISS_Case_43	43	AS43_18	540	control	TRUE	NA	NA	NA	FALSE	Control
LOUISS	C720_LOUISS_Case_43	LOUISS_AS43_24.pair	LOUISS_Case_43	43	AS43_24	720	control	TRUE	NA	NA	NA	TRUE	Control
LOUISS	C90_LOUISS_Case_43	LOUISS_AS43_3.pair	LOUISS_Case_43	43	AS43_3	90	control	TRUE	NA	NA	NA	FALSE	Control
LOUISS	C180_LOUISS_Case_43	LOUISS_AS43_6.pair	LOUISS_Case_43	43	AS43_6	180	control	TRUE	NA	NA	NA	FALSE	Control
LOUISS	C0_LOUISS_Case_44	LOUISS_AS44_0.pair	LOUISS_Case_44	44	AS44_0	0	control	TRUE	NA	NA	NA	FALSE	Control
LOUISS	C360_LOUISS_Case_44	LOUISS_AS44_12.pair	LOUISS_Case_44	44	AS44_12	360	control	TRUE	NA	NA	NA	FALSE	Control
LOUISS	C540_LOUISS_Case_44	LOUISS_AS44_18.pair	LOUISS_Case_44	44	AS44_18	540	control	TRUE	NA	NA	NA	FALSE	Control
LOUISS	C720_LOUISS_Case_44	LOUISS_AS44_24.pair	LOUISS_Case_44	44	AS44_24	720	control	TRUE	NA	NA	NA	TRUE	Control
LOUISS	C90_LOUISS_Case_44	LOUISS_AS44_3.pair	LOUISS_Case_44	44	AS44_3	90	control	TRUE	NA	NA	NA	FALSE	Control
LOUISS	C180_LOUISS_Case_44	LOUISS_AS44_6.pair	LOUISS_Case_44	44	AS44_6	180	control	TRUE	NA	NA	NA	FALSE	Control
LOUISS	C0_LOUISS_Case_45	LOUISS_AS45_0.pair	LOUISS_Case_45	45	AS45_0	0	control	TRUE	NA	NA	NA	FALSE	Control
LOUISS	C360_LOUISS_Case_45	LOUISS_AS45_12.pair	LOUISS_Case_45	45	AS45_12	360	control	TRUE	NA	NA	NA	FALSE	Control
LOUISS	C720_LOUISS_Case_45	LOUISS_AS45_24.pair	LOUISS_Case_45	45	AS45_24	720	control	TRUE	NA	NA	NA	TRUE	Control
LOUISS	C90_LOUISS_Case_45	LOUISS_AS45_3.pair	LOUISS_Case_45	45	AS45_3	90	control	TRUE	NA	NA	NA	FALSE	Control
LOUISS	C180_LOUISS_Case_45	LOUISS_AS45_6.pair	LOUISS_Case_45	45	AS45_6	180	control	TRUE	NA	NA	NA	FALSE	Control
LOUISS	C0_LOUISS_Case_50	LOUISS_AS50_0.pair	LOUISS_Case_50	50	AS50_0	0	control	TRUE	NA	NA	NA	FALSE	Control
LOUISS	C360_LOUISS_Case_50	LOUISS_AS50_12.pair	LOUISS_Case_50	50	AS50_12	360	control	TRUE	NA	NA	NA	FALSE	Control
LOUISS	C540_LOUISS_Case_50	LOUISS_AS50_18.pair	LOUISS_Case_50	50	AS50_18	540	control	TRUE	NA	NA	NA	FALSE	Control
LOUISS	C720_LOUISS_Case_50	LOUISS_AS50_24.pair	LOUISS_Case_50	50	AS50_24	720	control	TRUE	NA	NA	NA	TRUE	Control
LOUISS	C90_LOUISS_Case_50	LOUISS_AS50_3.pair	LOUISS_Case_50	50	AS50_3	90	control	TRUE	NA	NA	NA	FALSE	Control
LOUISS	C180_LOUISS_Case_50	LOUISS_AS50_6.pair	LOUISS_Case_50	50	AS50_6	180	control	TRUE	NA	NA	NA	FALSE	Control
LOUISS	C0_LOUISS_Case_51	LOUISS_AS51_0.pair	LOUISS_Case_51	51	AS51_0	0	control	TRUE	NA	NA	NA	FALSE	Control
LOUISS	C360_LOUISS_Case_51	LOUISS_AS51_12.pair	LOUISS_Case_51	51	AS51_12	360	control	TRUE	NA	NA	NA	FALSE	Control
LOUISS	C540_LOUISS_Case_51	LOUISS_AS51_18.pair	LOUISS_Case_51	51	AS51_18	540	control	TRUE	NA	NA	NA	FALSE	Control
LOUISS	C720_LOUISS_Case_51	LOUISS_AS51_24.pair	LOUISS_Case_51	51	AS51_24	720	control	TRUE	NA	NA	NA	TRUE	Control
LOUISS	C90_LOUISS_Case_51	LOUISS_AS51_3.pair	LOUISS_Case_51	51	AS51_3	90	control	TRUE	NA	NA	NA	FALSE	Control
LOUISS	C180_LOUISS_Case_51	LOUISS_AS51_6.pair	LOUISS_Case_51	51	AS51_6	180	control	TRUE	NA	NA	NA	FALSE	Control
LOUISS	C0_LOUISS_Case_53	LOUISS_AS53_0.pair	LOUISS_Case_53	53	AS53_0	0	control	TRUE	NA	NA	NA	FALSE	Control
LOUISS	C360_LOUISS_Case_53	LOUISS_AS53_12.pair	LOUISS_Case_53	53	AS53_12	360	control	TRUE	NA	NA	NA	FALSE	Control
LOUISS	C540_LOUISS_Case_53	LOUISS_AS53_18.pair	LOUISS_Case_53	53	AS53_18	540	control	TRUE	NA	NA	NA	FALSE	Control
LOUISS	C720_LOUISS_Case_53	LOUISS_AS53_24.pair	LOUISS_Case_53	53	AS53_24	720	control	TRUE	NA	NA	NA	TRUE	Control
LOUISS	C90_LOUISS_Case_53	LOUISS_AS53_3.pair	LOUISS_Case_53	53	AS53_3	90	control	TRUE	NA	NA	NA	FALSE	Control
LOUISS	C180_LOUISS_Case_53	LOUISS_AS53_6.pair	LOUISS_Case_53	53	AS53_6	180	control	TRUE	NA	NA	NA	FALSE	Control
LOUISS	C0_LOUISS_Case_56	LOUISS_AS56_0.pair	LOUISS_Case_56	56	AS56_0	0	control	TRUE	NA	NA	NA	FALSE	Control
LOUISS	C360_LOUISS_Case_56	LOUISS_AS56_12.pair	LOUISS_Case_56	56	AS56_12	360	control	TRUE	NA	NA	NA	FALSE	Control
LOUISS	C540_LOUISS_Case_56	LOUISS_AS56_18.pair	LOUISS_Case_56	56	AS56_18	540	control	TRUE	NA	NA	NA	FALSE	Control
LOUISS	C720_LOUISS_Case_56	LOUISS_AS56_24.pair	LOUISS_Case_56	56	AS56_24	720	control	TRUE	NA	NA	NA	TRUE	Control
LOUISS	C90_LOUISS_Case_56	LOUISS_AS56_3.pair	LOUISS_Case_56	56	AS56_3	90	control	TRUE	NA	NA	NA	FALSE	Control
LOUISS	C180_LOUISS_Case_56	LOUISS_AS56_6.pair	LOUISS_Case_56	56	AS56_6	180	control	TRUE	NA	NA	NA	FALSE	Control
LOUISS	C0_LOUISS_Case_58	LOUISS_AS58_0.pair	LOUISS_Case_58	58	AS58_0	0	control	TRUE	NA	NA	NA	FALSE	Control
LOUISS	C360_LOUISS_Case_58	LOUISS_AS58_12.pair	LOUISS_Case_58	58	AS58_12	360	control	TRUE	NA	NA	NA	FALSE	Control
LOUISS	C540_LOUISS_Case_58	LOUISS_AS58_18.pair	LOUISS_Case_58	58	AS58_18	540	control	TRUE	NA	NA	NA	FALSE	Control
LOUISS	C720_LOUISS_Case_58	LOUISS_AS58_24.pair	LOUISS_Case_58	58	AS58_24	720	control	TRUE	NA	NA	NA	TRUE	Control
LOUISS	C90_LOUISS_Case_58	LOUISS_AS58_3.pair	LOUISS_Case_58	58	AS58_3	90	control	TRUE	NA	NA	NA	FALSE	Control
LOUISS	C180_LOUISS_Case_58	LOUISS_AS58_6.pair	LOUISS_Case_58	58	AS58_6	180	control	TRUE	NA	NA	NA	FALSE	Control
LOUISS	C0_LOUISS_Case_60	LOUISS_AS60_0.pair	LOUISS_Case_60	60	AS60_0	0	control	TRUE	NA	NA	NA	FALSE	Control
LOUISS	C360_LOUISS_Case_60	LOUISS_AS60_12.pair	LOUISS_Case_60	60	AS60_12	360	control	TRUE	NA	NA	NA	FALSE	Control
LOUISS	C540_LOUISS_Case_60	LOUISS_AS60_18.pair	LOUISS_Case_60	60	AS60_18	540	control	TRUE	NA	NA	NA	FALSE	Control
LOUISS	C720_LOUISS_Case_60	LOUISS_AS60_24.pair	LOUISS_Case_60	60	AS60_24	720	control	TRUE	NA	NA	NA	TRUE	Control
LOUISS	C90_LOUISS_Case_60	LOUISS_AS60_3.pair	LOUISS_Case_60	60	AS60_3	90	control	TRUE	NA	NA	NA	FALSE	Control
LOUISS	C180_LOUISS_Case_60	LOUISS_AS60_6.pair	LOUISS_Case_60	60	AS60_6	180	control	TRUE	NA	NA	NA	FALSE	Control
LOUISS	C0_LOUISS_Case_61	LOUISS_AS61_0.pair	LOUISS_Case_61	61	AS61_0	0	control	TRUE	NA	NA	NA	FALSE	Control
LOUISS	C360_LOUISS_Case_61	LOUISS_AS61_12.pair	LOUISS_Case_61	61	AS61_12	360	control	TRUE	NA	NA	NA	FALSE	Control
LOUISS	C540_LOUISS_Case_61	LOUISS_AS61_18.pair	LOUISS_Case_61	61	AS61_18	540	control	TRUE	NA	NA	NA	FALSE	Control
LOUISS	C720_LOUISS_Case_61	LOUISS_AS61_24.pair	LOUISS_Case_61	61	AS61_24	720	control	TRUE	NA	NA	NA	TRUE	Control
LOUISS	C180_LOUISS_Case_61	LOUISS_AS61_6.pair	LOUISS_Case_61	61	AS61_6	180	control	TRUE	NA	NA	NA	FALSE	Control
LOUISS	C0_LOUISS_Case_62	LOUISS_AS62_0.pair	LOUISS_Case_62	62	AS62_0	0	control	TRUE	NA	NA	NA	FALSE	Control
LOUISS	C360_LOUISS_Case_62	LOUISS_AS62_12.pair	LOUISS_Case_62	62	AS62_12	360	control	TRUE	NA	NA	NA	FALSE	Control
LOUISS	C540_LOUISS_Case_62	LOUISS_AS62_18.pair	LOUISS_Case_62	62	AS62_18	540	control	TRUE	NA	NA	NA	FALSE	Control
LOUISS	C720_LOUISS_Case_62	LOUISS_AS62_24.pair	LOUISS_Case_62	62	AS62_24	720	control	TRUE	NA	NA	NA	TRUE	Control
LOUISS	C90_LOUISS_Case_62	LOUISS_AS62_3.pair	LOUISS_Case_62	62	AS62_3	90	control	TRUE	NA	NA	NA	FALSE	Control
LOUISS	C180_LOUISS_Case_62	LOUISS_AS62_6.pair	LOUISS_Case_62	62	AS62_6	180	control	TRUE	NA	NA	NA	FALSE	Control
LOUISS	C0_LOUISS_Case_63	LOUISS_AS63_0.pair	LOUISS_Case_63	63	AS63_0	0	control	TRUE	NA	NA	NA	FALSE	Control
LOUISS	C360_LOUISS_Case_63	LOUISS_AS63_12.pair	LOUISS_Case_63	63	AS63_12	360	control	TRUE	NA	NA	NA	FALSE	Control
LOUISS	C540_LOUISS_Case_63	LOUISS_AS63_18.pair	LOUISS_Case_63	63	AS63_18	540	control	TRUE	NA	NA	NA	FALSE	Control
LOUISS	C720_LOUISS_Case_63	LOUISS_AS63_24.pair	LOUISS_Case_63	63	AS63_24	720	control	TRUE	NA	NA	NA	TRUE	Control
LOUISS	C90_LOUISS_Case_63	LOUISS_AS63_3.pair	LOUISS_Case_63	63	AS63_3	90	control	TRUE	NA	NA	NA	FALSE	Control
LOUISS	C180_LOUISS_Case_63	LOUISS_AS63_6.pair	LOUISS_Case_63	63	AS63_6	180	control	TRUE	NA	NA	NA	FALSE	Control
LOUISS	C0_LOUISS_Case_64	LOUISS_AS64_0.pair	LOUISS_Case_64	64	AS64_0	0	control	TRUE	NA	NA	NA	FALSE	Control
LOUISS	C360_LOUISS_Case_64	LOUISS_AS64_12.pair	LOUISS_Case_64	64	AS64_12	360	control	TRUE	NA	NA	NA	FALSE	Control
LOUISS	C540_LOUISS_Case_64	LOUISS_AS64_18.pair	LOUISS_Case_64	64	AS64_18	540	control	TRUE	NA	NA	NA	TRUE	Control
LOUISS	C90_LOUISS_Case_64	LOUISS_AS64_3.pair	LOUISS_Case_64	64	AS64_3	90	control	TRUE	NA	NA	NA	FALSE	Control
LOUISS	C180_LOUISS_Case_64	LOUISS_AS64_6.pair	LOUISS_Case_64	64	AS64_6	180	control	TRUE	NA	NA	NA	FALSE	Control
LOUISS	C0_LOUISS_Case_65	LOUISS_AS65_0.pair	LOUISS_Case_65	65	AS65_0	0	control	TRUE	NA	NA	NA	FALSE	Control
LOUISS	C360_LOUISS_Case_65	LOUISS_AS65_12.pair	LOUISS_Case_65	65	AS65_12	360	control	TRUE	NA	NA	NA	FALSE	Control
LOUISS	C540_LOUISS_Case_65	LOUISS_AS65_18.pair	LOUISS_Case_65	65	AS65_18	540	control	TRUE	NA	NA	NA	FALSE	Control
LOUISS	C720_LOUISS_Case_65	LOUISS_AS65_24.pair	LOUISS_Case_65	65	AS65_24	720	control	TRUE	NA	NA	NA	TRUE	Control
LOUISS	C90_LOUISS_Case_65	LOUISS_AS65_3.pair	LOUISS_Case_65	65	AS65_3	90	control	TRUE	NA	NA	NA	FALSE	Control
LOUISS	C180_LOUISS_Case_65	LOUISS_AS65_6.pair	LOUISS_Case_65	65	AS65_6	180	control	TRUE	NA	NA	NA	FALSE	Control
LOUISS	C0_LOUISS_Case_66	LOUISS_AS66_0.pair	LOUISS_Case_66	66	AS66_0	0	control	TRUE	NA	NA	NA	FALSE	Control
LOUISS	C360_LOUISS_Case_66	LOUISS_AS66_12.pair	LOUISS_Case_66	66	AS66_12	360	control	TRUE	NA	NA	NA	FALSE	Control
LOUISS	C540_LOUISS_Case_66	LOUISS_AS66_18.pair	LOUISS_Case_66	66	AS66_18	540	control	TRUE	NA	NA	NA	TRUE	Control
LOUISS	C90_LOUISS_Case_66	LOUISS_AS66_3.pair	LOUISS_Case_66	66	AS66_3	90	control	TRUE	NA	NA	NA	FALSE	Control
LOUISS	C180_LOUISS_Case_66	LOUISS_AS66_6.pair	LOUISS_Case_66	66	AS66_6	180	control	TRUE	NA	NA	NA	FALSE	Control
LOUISS	C0_LOUISS_Case_68	LOUISS_AS68_0.pair	LOUISS_Case_68	68	AS68_0	0	control	TRUE	NA	NA	NA	FALSE	Control
LOUISS	C360_LOUISS_Case_68	LOUISS_AS68_12.pair	LOUISS_Case_68	68	AS68_12	360	control	TRUE	NA	NA	NA	FALSE	Control
LOUISS	C720_LOUISS_Case_68	LOUISS_AS68_24.pair	LOUISS_Case_68	68	AS68_24	720	control	TRUE	NA	NA	NA	TRUE	Control
LOUISS	C90_LOUISS_Case_68	LOUISS_AS68_3.pair	LOUISS_Case_68	68	AS68_3	90	control	TRUE	NA	NA	NA	FALSE	Control
LOUISS	C180_LOUISS_Case_68	LOUISS_AS68_6.pair	LOUISS_Case_68	68	AS68_6	180	control	TRUE	NA	NA	NA	FALSE	Control
RAYMONDF	C0_RAYMONDF_Case_23	RAYMONDF_P23C0.pair	RAYMONDF_Case_23	23	P23C0	0	control	TRUE	NA	NA	NA	FALSE	Control
RAYMONDF	C7_RAYMONDF_Case_23	RAYMONDF_P23C7.pair	RAYMONDF_Case_23	23	P23C7	7	control	TRUE	NA	NA	NA	FALSE	Control
RAYMONDF	C90_RAYMONDF_Case_23	RAYMONDF_P23C90.pair	RAYMONDF_Case_23	23	P23C90	90	control	TRUE	NA	NA	NA	TRUE	Control
RAYMONDF	C0_RAYMONDF_Case_25	RAYMONDF_P25C0.pair	RAYMONDF_Case_25	25	P25C0	0	control	TRUE	NA	NA	NA	FALSE	Control
RAYMONDF	C7_RAYMONDF_Case_25	RAYMONDF_P25C7.pair	RAYMONDF_Case_25	25	P25C7	7	control	TRUE	NA	NA	NA	FALSE	Control
RAYMONDF	C90_RAYMONDF_Case_25	RAYMONDF_P25C90.pair	RAYMONDF_Case_25	25	P25C90	90	control	TRUE	NA	NA	NA	TRUE	Control
RAYMONDF	C0_RAYMONDF_Case_38	RAYMONDF_P38C0.pair	RAYMONDF_Case_38	38	P38C0	0	control	TRUE	NA	NA	NA	FALSE	Control
RAYMONDF	C7_RAYMONDF_Case_38	RAYMONDF_P38C7.pair	RAYMONDF_Case_38	38	P38C7	7	control	TRUE	NA	NA	NA	FALSE	Control
RAYMONDF	C90_RAYMONDF_Case_38	RAYMONDF_P38C90.pair	RAYMONDF_Case_38	38	P38C90	90	control	TRUE	NA	NA	NA	TRUE	Control
RAYMONDF	C0_RAYMONDF_Case_6	RAYMONDF_P6C0.pair	RAYMONDF_Case_6	6	P6C0	0	control	TRUE	NA	NA	NA	FALSE	Control
RAYMONDF	C7_RAYMONDF_Case_6	RAYMONDF_P6C7.pair	RAYMONDF_Case_6	6	P6C7	7	control	TRUE	NA	NA	NA	FALSE	Control
RAYMONDF	C90_RAYMONDF_Case_6	RAYMONDF_P6C90.pair	RAYMONDF_Case_6	6	P6C90	90	control	TRUE	NA	NA	NA	TRUE	Control
RAYMONDF	C0_RAYMONDF_Case_7	RAYMONDF_P7C0.pair	RAYMONDF_Case_7	7	P7C0	0	control	TRUE	NA	NA	NA	FALSE	Control
RAYMONDF	C7_RAYMONDF_Case_7	RAYMONDF_P7C7.pair	RAYMONDF_Case_7	7	P7C7	7	control	TRUE	NA	NA	NA	FALSE	Control
RAYMONDF	C90_RAYMONDF_Case_7	RAYMONDF_P7C90.pair	RAYMONDF_Case_7	7	P7C90	90	control	TRUE	NA	NA	NA	TRUE	Control
RAYMONDF	C0_RAYMONDF_Case_8	RAYMONDF_P8C0.pair	RAYMONDF_Case_8	8	P8C0	0	control	TRUE	NA	NA	NA	FALSE	Control
RAYMONDF	C7_RAYMONDF_Case_8	RAYMONDF_P8C7.pair	RAYMONDF_Case_8	8	P8C7	7	control	TRUE	NA	NA	NA	FALSE	Control
RAYMONDF	C90_RAYMONDF_Case_8	RAYMONDF_P8C90.pair	RAYMONDF_Case_8	8	P8C90	90	control	TRUE	NA	NA	NA	TRUE	Control

## Sheet: S1. Case Metadata
			Patient		Donor
Study	Case_Name	Case_Number	Age	Gender	Age	Gender	Relatedness
FRICKE	FRICKE_Case_9	9	64	F	64	M	Spouse
FRICKE	FRICKE_Case_16	16	101	F	NA	NA	NA
FRICKE	FRICKE_Case_19	19	71	F	49	M	Son
FRICKE	FRICKE_Case_20	20	63	F	72	M	Brother
FRICKE	FRICKE_Case_23	23	41	F	52	M	Spouse
FRICKE	FRICKE_Case_28	28	79	F	82	M	Spouse
FRICKE	FRICKE_Case_29	29	57	M	47	F	Spouse
FRICKE	FRICKE_Case_54	54	15	M	48	F	Mother

## Sheet: S2. WGS Accession Identifiers
Study	Study_Type	Sample	Sample_Type	NCBI_accession
FRICKE	rCDI	16A	Pre-FMT	ERR4290868
FRICKE	rCDI	16B	Donor	ERR4290678
FRICKE	rCDI	16D	Post-FMT	ERR4290679
FRICKE	rCDI	19A	Pre-FMT	ERR4290682
FRICKE	rCDI	19B	Donor	ERR4290680
FRICKE	rCDI	19C	Post-FMT	ERR4290684
FRICKE	rCDI	19G	Post-FMT	ERR4291114
FRICKE	rCDI	20A	Pre-FMT	ERR4290683
FRICKE	rCDI	20B	Donor	ERR4290681
FRICKE	rCDI	20E	Post-FMT	ERR4290869
FRICKE	rCDI	23A	Pre-FMT	ERR4291146
FRICKE	rCDI	23B	Donor	ERR4291147
FRICKE	rCDI	23C	Post-FMT	ERR4291148
FRICKE	rCDI	23G	Post-FMT	ERR4291161
FRICKE	rCDI	28A	Pre-FMT	ERR4291165
FRICKE	rCDI	28B	Donor	ERR4291164
FRICKE	rCDI	28C	Post-FMT	ERR4291154
FRICKE	rCDI	29A	Pre-FMT	ERR4291155
FRICKE	rCDI	29B	Donor	ERR4291163
FRICKE	rCDI	29C	Post-FMT	ERR4291162
FRICKE	rCDI	29I	Post-FMT	ERR4291172
FRICKE	rCDI	54A	Pre-FMT	ERR4291167
FRICKE	rCDI	54B	Donor	ERR4291171
FRICKE	rCDI	54C	Post-FMT	ERR4291954
FRICKE	rCDI	9A	Pre-FMT	ERR4291166
FRICKE	rCDI	9B	Donor	ERR4291953
FRICKE	rCDI	9E	Post-FMT	ERR4291168
ALM	rCDI	FMT1	Donor	ERR2198611;ERR2198636
ALM	rCDI	FMT10	Pre-FMT	ERR2198620;ERR2198659
ALM	rCDI	FMT100	Post-FMT	ERR2198715
ALM	rCDI	FMT101	Pre-FMT	ERR2198716
ALM	rCDI	FMT102	Post-FMT	ERR2198717
ALM	rCDI	FMT103	Pre-FMT	ERR2198719
ALM	rCDI	FMT105	Post-FMT	ERR2198708
ALM	rCDI	FMT106	Post-FMT	ERR2198712
ALM	rCDI	FMT109	Post-FMT	ERR2198720
ALM	rCDI	FMT11	Post-FMT	ERR2198621;ERR2198660
ALM	rCDI	FMT110	Post-FMT	ERR2198718
ALM	rCDI	FMT12	Post-FMT	ERR2198622;ERR2198661
ALM	rCDI	FMT13	Post-FMT	ERR2198623;ERR2198662
ALM	rCDI	FMT14	Post-FMT	ERR2198624;ERR2198663
ALM	rCDI	FMT15	Post-FMT	ERR2198625;ERR2198665;ERR2198666
ALM	rCDI	FMT16	Post-FMT	ERR2198626;ERR2198667
ALM	rCDI	FMT17	Post-FMT	ERR2198627;ERR2198668
ALM	rCDI	FMT18	Post-FMT	ERR2198628
ALM	rCDI	FMT19	Post-FMT	ERR2198629;ERR2198669
ALM	rCDI	FMT2	Donor	ERR2198612;ERR2198637
ALM	rCDI	FMT20	Pre-FMT	ERR2198630;ERR2198671
ALM	rCDI	FMT21	Post-FMT	ERR2198631;ERR2198672
ALM	rCDI	FMT23	Pre-FMT	ERR2198633;ERR2198675
ALM	rCDI	FMT24	Post-FMT	ERR2198634
ALM	rCDI	FMT25	Post-FMT	ERR2198635;ERR2198676
ALM	rCDI	FMT27	Donor	ERR2198641
ALM	rCDI	FMT30	Donor	ERR2198644
ALM	rCDI	FMT33	Donor	ERR2198648
ALM	rCDI	FMT34	Donor	ERR2198649
ALM	rCDI	FMT37	Post-FMT	ERR2198651
ALM	rCDI	FMT39	Post-FMT	ERR2198654
ALM	rCDI	FMT4	Donor	ERR2198614;ERR2198639
ALM	rCDI	FMT41	Post-FMT	ERR2198655
ALM	rCDI	FMT43	Post-FMT	ERR2198664
ALM	rCDI	FMT44	Post-FMT	ERR2198670
ALM	rCDI	FMT5	Pre-FMT	ERR2198615;ERR2198652
ALM	rCDI	FMT50	Post-FMT	ERR2198677
ALM	rCDI	FMT51	Pre-FMT	ERR2198678
ALM	rCDI	FMT53	Post-FMT	ERR2198679
ALM	rCDI	FMT56	Pre-FMT	ERR2198681
ALM	rCDI	FMT58	Post-FMT	ERR2198682
ALM	rCDI	FMT59	Pre-FMT	ERR2198683
ALM	rCDI	FMT6	Post-FMT	ERR2198616;ERR2198653
ALM	rCDI	FMT62	Post-FMT	ERR2198685
ALM	rCDI	FMT64	Post-FMT	ERR2198686
ALM	rCDI	FMT66	Post-FMT	ERR2198687
ALM	rCDI	FMT69	Pre-FMT	ERR2198689
ALM	rCDI	FMT71	Post-FMT	ERR2198690
ALM	rCDI	FMT72	Post-FMT	ERR2198691
ALM	rCDI	FMT75	Pre-FMT	ERR2198693
ALM	rCDI	FMT77	Post-FMT	ERR2198694
ALM	rCDI	FMT78	Pre-FMT	ERR2198695
ALM	rCDI	FMT80	Post-FMT	ERR2198696
ALM	rCDI	FMT81	Post-FMT	ERR2198697
ALM	rCDI	FMT82	Pre-FMT	ERR2198698
ALM	rCDI	FMT84	Post-FMT	ERR2198699
ALM	rCDI	FMT85	Post-FMT	ERR2198700
ALM	rCDI	FMT88	Pre-FMT	ERR2198702
ALM	rCDI	FMT92	Post-FMT	ERR2198704;ERR2198705
ALM	rCDI	FMT93	Pre-FMT	ERR2198706
ALM	rCDI	FMT95	Post-FMT	ERR2198707
ALM	rCDI	FMT96	Pre-FMT	ERR2198709
ALM	rCDI	FMT97	Post-FMT	ERR2198710
ALM	rCDI	FMT98	Post-FMT	ERR2198711
ALM	rCDI	FMT99	Pre-FMT	ERR2198714
RAYMONDF	Control	P23C0	Control	ERR719867;ERR719866;ERR719865;ERR719864;ERR719863;ERR719861;ERR719859;ERR719858;ERR719857;ERR719854;ERR719852;ERR719849;ERR719862;ERR719860;ERR719856;ERR719855;ERR719853;ERR719851;ERR719850;ERR719848
RAYMONDF	Control	P23C7	Control	ERR719881;ERR719880;ERR719879;ERR719878;ERR719877;ERR719875;ERR719872;ERR719871;ERR719870;ERR719869;ERR719868;ERR719876;ERR719874;ERR719873
RAYMONDF	Control	P23C90	Control	ERR719899;ERR719898;ERR719896;ERR719894;ERR719892;ERR719889;ERR719888;ERR719887;ERR719882;ERR719901;ERR719900;ERR719895;ERR719893;ERR719891;ERR719890;ERR719886;ERR719885;ERR719884;ERR719897;ERR719883
RAYMONDF	Control	P25C0	Control	ERR719911;ERR719909;ERR719907;ERR719906;ERR719902;ERR719912;ERR719910;ERR719908;ERR719905;ERR719904;ERR719903
RAYMONDF	Control	P25C7	Control	ERR719927;ERR719926;ERR719925;ERR719924;ERR719923;ERR719922;ERR719921;ERR719917;ERR719916;ERR719915;ERR719914;ERR719913;ERR719928;ERR719920;ERR719919;ERR719918
RAYMONDF	Control	P25C90	Control	ERR719934;ERR719933;ERR719932;ERR719931;ERR719940;ERR719937;ERR719936;ERR719935;ERR719939;ERR719938;ERR719943;ERR719942;ERR719941;ERR719930;ERR719929
RAYMONDF	Control	P38C0	Control	ERR720004;ERR720003;ERR720002;ERR720000;ERR719996;ERR719995;ERR719992;ERR719991;ERR719990;ERR719989;ERR719987;ERR719986;ERR719985;ERR720001;ERR719999;ERR719998;ERR719997;ERR719993;ERR719988;ERR719983;ERR719982;ERR719994;ERR719984
RAYMONDF	Control	P38C7	Control	ERR720013;ERR720011;ERR720010;ERR720007;ERR720005;ERR720023;ERR720022;ERR720020;ERR720019;ERR720018;ERR720017;ERR720014;ERR720021;ERR720016;ERR720015;ERR720012;ERR720009;ERR720008;ERR720006
RAYMONDF	Control	P38C90	Control	ERR720043;ERR720041;ERR720040;ERR720039;ERR720035;ERR720034;ERR720032;ERR720031;ERR720029;ERR720028;ERR720026;ERR720025;ERR720024;ERR720042;ERR720038;ERR720037;ERR720036;ERR720033;ERR720027;ERR720030
RAYMONDF	Control	P6C0	Control	ERR720162;ERR720161;ERR720160;ERR720157;ERR720156;ERR720155;ERR720154;ERR720153;ERR720152;ERR720151;ERR720150;ERR720149;ERR720148;ERR720159;ERR720158
RAYMONDF	Control	P6C7	Control	ERR720176;ERR720168;ERR720178;ERR720177;ERR720172;ERR720171;ERR720170;ERR720169;ERR720167;ERR720166;ERR720165;ERR720164;ERR720163;ERR720179;ERR720175;ERR720174;ERR720173
RAYMONDF	Control	P6C90	Control	ERR719113;ERR719110;ERR719109;ERR719108;ERR719105;ERR719104;ERR719102;ERR719101;ERR719100;ERR719099;ERR719122;ERR719121;ERR719120;ERR719119;ERR719118;ERR719112;ERR719111;ERR719107;ERR719106;ERR719123;ERR719117;ERR719116;ERR719115;ERR719114;ERR719103;ERR719098;ERR719097;ERR719096
RAYMONDF	Control	P7C0	Control	ERR720190;ERR720189;ERR720188;ERR720187;ERR720186;ERR720185;ERR720184;ERR720183;ERR720182;ERR720181;ERR720180
RAYMONDF	Control	P7C7	Control	ERR720201;ERR720200;ERR720199;ERR720198;ERR720197;ERR720196;ERR720191;ERR720192;ERR720195;ERR720194;ERR720193
RAYMONDF	Control	P7C90	Control	ERR719137;ERR719136;ERR719135;ERR719134;ERR719133;ERR719132;ERR719129;ERR719127;ERR719126;ERR719145;ERR719130;ERR719144;ERR719143;ERR719142;ERR719141;ERR719140;ERR719139;ERR719138;ERR719131;ERR719128;ERR719125;ERR719124
RAYMONDF	Control	P8C0	Control	ERR719168;ERR719167;ERR719166;ERR719165;ERR719162;ERR719161;ERR719159;ERR719158;ERR719155;ERR719154;ERR719153;ERR719146;ERR719171;ERR719170;ERR719169;ERR719164;ERR719163;ERR719160;ERR719157;ERR719156;ERR719152;ERR719151;ERR719150;ERR719149;ERR719148;ERR719147
RAYMONDF	Control	P8C7	Control	ERR719200;ERR719198;ERR719197;ERR719196;ERR719194;ERR719193;ERR719192;ERR719191;ERR719190;ERR719187;ERR719186;ERR719185;ERR719184;ERR719183;ERR719182;ERR719181;ERR719180;ERR719179;ERR719176;ERR719175;ERR719174;ERR719173;ERR719202;ERR719201;ERR719199;ERR719195;ERR719189;ERR719188;ERR719178;ERR719177;ERR719172
RAYMONDF	Control	P8C90	Control	ERR719227;ERR719223;ERR719220;ERR719218;ERR719212;ERR719211;ERR719209;ERR719204;ERR719231;ERR719230;ERR719229;ERR719228;ERR719226;ERR719225;ERR719224;ERR719222;ERR719221;ERR719219;ERR719217;ERR719216;ERR719215;ERR719214;ERR719213;ERR719210;ERR719208;ERR719207;ERR719206;ERR719205;ERR719203
LOUISS	Control	AS43_12	Control	SRR2155180
LOUISS	Control	AS43_18	Control	SRR2155323
LOUISS	Control	AS43_24	Control	SRR2155339
LOUISS	Control	AS43_3	Control	SRR2155358
LOUISS	Control	AS43_6	Control	SRR2155377
LOUISS	Control	AS44_0	Control	SRR2155482
LOUISS	Control	AS44_12	Control	SRR2155181
LOUISS	Control	AS44_18	Control	SRR2155324
LOUISS	Control	AS44_24	Control	SRR2155340
LOUISS	Control	AS44_3	Control	SRR2155359
LOUISS	Control	AS44_6	Control	SRR2155379
LOUISS	Control	AS45_0	Control	SRR2155174
LOUISS	Control	AS45_12	Control	SRR2155182
LOUISS	Control	AS45_24	Control	SRR2155341
LOUISS	Control	AS45_3	Control	SRR2155360
LOUISS	Control	AS45_6	Control	SRR2155380
LOUISS	Control	AS50_0	Control	SRR2155306
LOUISS	Control	AS50_12	Control	SRR2155183
LOUISS	Control	AS50_18	Control	SRR2155325
LOUISS	Control	AS50_24	Control	SRR2155343
LOUISS	Control	AS50_3	Control	SRR2155361
LOUISS	Control	AS50_6	Control	SRR2155381
LOUISS	Control	AS51_0	Control	SRR2155319
LOUISS	Control	AS51_12	Control	SRR2155184
LOUISS	Control	AS51_18	Control	SRR2155326
LOUISS	Control	AS51_24	Control	SRR2155344
LOUISS	Control	AS51_3	Control	SRR2155362
LOUISS	Control	AS51_6	Control	SRR2155383
LOUISS	Control	AS53_0	Control	SRR2155333
LOUISS	Control	AS53_12	Control	SRR2155307
LOUISS	Control	AS53_18	Control	SRR2155327
LOUISS	Control	AS53_24	Control	SRR2155346
LOUISS	Control	AS53_3	Control	SRR2155365
LOUISS	Control	AS53_6	Control	SRR2155384
LOUISS	Control	AS56_0	Control	SRR2155345
LOUISS	Control	AS56_12	Control	SRR2155308
LOUISS	Control	AS56_18	Control	SRR2155328
LOUISS	Control	AS56_24	Control	SRR2155347
LOUISS	Control	AS56_3	Control	SRR2155367
LOUISS	Control	AS56_6	Control	SRR2155385
LOUISS	Control	AS58_0	Control	SRR2155356
LOUISS	Control	AS58_12	Control	SRR2155309
LOUISS	Control	AS58_18	Control	SRR2155330
LOUISS	Control	AS58_24	Control	SRR2155348
LOUISS	Control	AS58_3	Control	SRR2155368
LOUISS	Control	AS58_6	Control	SRR2155386
LOUISS	Control	AS60_0	Control	SRR2155370
LOUISS	Control	AS60_12	Control	SRR2155310
LOUISS	Control	AS60_18	Control	SRR2155331
LOUISS	Control	AS60_24	Control	SRR2155349
LOUISS	Control	AS60_3	Control	SRR2155369
LOUISS	Control	AS60_6	Control	SRR2155387
LOUISS	Control	AS61_0	Control	SRR2155382
LOUISS	Control	AS61_12	Control	SRR2155311
LOUISS	Control	AS61_18	Control	SRR2155332
LOUISS	Control	AS61_24	Control	SRR2155350
LOUISS	Control	AS61_6	Control	SRR2155388
LOUISS	Control	AS62_0	Control	SRR2155394
LOUISS	Control	AS62_12	Control	SRR2155312
LOUISS	Control	AS62_18	Control	SRR2155334
LOUISS	Control	AS62_24	Control	SRR2155351
LOUISS	Control	AS62_3	Control	SRR2155371
LOUISS	Control	AS62_6	Control	SRR2155390
LOUISS	Control	AS63_0	Control	SRR2155175
LOUISS	Control	AS63_12	Control	SRR2155314
LOUISS	Control	AS63_18	Control	SRR2155335
LOUISS	Control	AS63_24	Control	SRR2155352
LOUISS	Control	AS63_3	Control	SRR2155372
LOUISS	Control	AS63_6	Control	SRR2155391
LOUISS	Control	AS64_0	Control	SRR2155176
LOUISS	Control	AS64_12	Control	SRR2155315
LOUISS	Control	AS64_18	Control	SRR2155336
LOUISS	Control	AS64_3	Control	SRR2155373
LOUISS	Control	AS64_6	Control	SRR2155392
LOUISS	Control	AS65_0	Control	SRR2155177
LOUISS	Control	AS65_12	Control	SRR2155317
LOUISS	Control	AS65_18	Control	SRR2155337
LOUISS	Control	AS65_24	Control	SRR2155354
LOUISS	Control	AS65_3	Control	SRR2155374
LOUISS	Control	AS65_6	Control	SRR2155393
LOUISS	Control	AS66_0	Control	SRR2155178
LOUISS	Control	AS66_12	Control	SRR2155318
LOUISS	Control	AS66_18	Control	SRR2155338
LOUISS	Control	AS66_3	Control	SRR2155375
LOUISS	Control	AS66_6	Control	SRR2155395
LOUISS	Control	AS68_0	Control	SRR2155179
LOUISS	Control	AS68_12	Control	SRR2155321
LOUISS	Control	AS68_24	Control	SRR2155357
LOUISS	Control	AS68_3	Control	SRR2155376
LOUISS	Control	AS68_6	Control	SRR2155396
HMP	Control	700013715	Control	SRR059412
HMP	Control	700014837	Control	SRR060442
HMP	Control	700015250	Control	SRR061168
HMP	Control	700015415	Control	SRR060410
HMP	Control	700015857	Control	SRR059896
HMP	Control	700015922	Control	SRR059366
HMP	Control	700015981	Control	SRR061164
HMP	Control	700016456	Control	SRR059504
HMP	Control	700016542	Control	SRR059812
HMP	Control	700016765	Control	SRR060374
HMP	Control	700016960	Control	SRR059338
HMP	Control	700021306	Control	SRR061137
HMP	Control	700021824	Control	SRR061557
HMP	Control	700021876	Control	SRR062386
HMP	Control	700021902	Control	SRR063468
HMP	Control	700023113	Control	SRR061138
HMP	Control	700023267	Control	SRR061226
HMP	Control	700023337	Control	SRR061044
HMP	Control	700023578	Control	SRR061326
HMP	Control	700023634	Control	SRR061149
HMP	Control	700023720	Control	SRR061136
HMP	Control	700023788	Control	SRR061182
HMP	Control	700023845	Control	SRR061143
HMP	Control	700023872	Control	SRR061331
HMP	Control	700023919	Control	SRR063480
HMP	Control	700024024	Control	SRR061235
HMP	Control	700024318	Control	SRR061205
HMP	Control	700024437	Control	SRR061183
HMP	Control	700024615	Control	SRR061255
HMP	Control	700024673	Control	SRR061191
HMP	Control	700024930	Control	SRR061494
HMP	Control	700024998	Control	SRR061157
HMP	Control	700032222	Control	SRR060025
HMP	Control	700032244	Control	SRR061933
HMP	Control	700033435	Control	SRR061919
HMP	Control	700033502	Control	SRR059372
HMP	Control	700033665	Control	SRR060364
HMP	Control	700033797	Control	SRR060359
HMP	Control	700033922	Control	SRR059828
HMP	Control	700035533	Control	SRR061973
HMP	Control	700037042	Control	SRR061568
HMP	Control	700037501	Control	SRR061140
HMP	Control	700037632	Control	SRR061139
HMP	Control	700038158	Control	SRR061499
HMP	Control	700038263	Control	SRR061503
HMP	Control	700097837	Control	SRR059454
HMP	Control	700097906	Control	SRR059952
HMP	Control	700098561	Control	SRR060352
HMP	Control	700099512	Control	SRR060006
HMP	Control	700099803	Control	SRR059416
HMP	Control	700100312	Control	SRR060362
HMP	Control	700100432	Control	SRR059910
HMP	Control	700100471	Control	SRR059460
HMP	Control	700100540	Control	SRR061689
HMP	Control	700100600	Control	SRR059506
HMP	Control	700101243	Control	SRR060368
HMP	Control	700101366	Control	SRR059890
HMP	Control	700101581	Control	SRR059343
HMP	Control	700101840	Control	SRR059388
HMP	Control	700101916	Control	SRR061929
HMP	Control	700102299	Control	SRR060152
HMP	Control	700102356	Control	SRR059330
HMP	Control	700102432	Control	SRR060356
HMP	Control	700102585	Control	SRR059984
HMP	Control	700103446	Control	SRR061442
HMP	Control	700103621	Control	SRR063503
HMP	Control	700103710	Control	SRR346689
HMP	Control	700105210	Control	SRR063470
HMP	Control	700105306	Control	SRR061236
HMP	Control	700105372	Control	SRR061218
HMP	Control	700105580	Control	SRR063483
HMP	Control	700105612	Control	SRR346710
HMP	Control	700105771	Control	SRR061184
HMP	Control	700106615	Control	SRR062406
HMP	Control	700106663	Control	SRR061432
HMP	Control	700106809	Control	SRR062348
HMP	Control	700107059	Control	SRR059914
HMP	Control	700107189	Control	SRR066421
HMP	Control	700107375	Control	SRR059990
HMP	Control	700109230	Control	SRR059992
HMP	Control	700110155	Control	SRR059818
HMP	Control	700110419	Control	SRR060044
HMP	Control	700111026	Control	SRR066418
HMP	Control	700113616	Control	SRR062395
HMP	Control	700114082	Control	SRR061152
HMP	Control	700114125	Control	SRR061181
HMP	Control	700114480	Control	SRR062417
HMP	Control	700114653	Control	SRR062466
HMP	Control	700119496	Control	SRR060000
ASNICARF	Control	MV_FEM4_t1Q14	Control	SRR4052024
ASNICARF	Control	MV_FEM4_t2Q15	Control	SRR4052025
ASNICARF	Control	MV_FEM5_t1Q14	Control	SRR4052026
ASNICARF	Control	MV_FEM5_t2Q14	Control	SRR4052027
ASNICARF	Control	MV_FEM5_t3Q15	Control	SRR4052028

## Sheet: S3. WGS QC Data
Study	Sample	Raw reads	Final reads	Final bases	Final mean read length	%Reads trimmed	%Reads mapped to host genome	%Reads lost
FRICKE	16A	66827792	63377106	6268630413	98.91	5.14	0.02	5.16
FRICKE	16B	53386634	49730499	4886883880	98.2673	6.84	0.01	6.85
FRICKE	16D	56456648	50182131	4862130712	96.8897	11.08	0.03	11.11
FRICKE	19A	62333248	56421814	8311200270	147.305	9.37	0.11	9.48
FRICKE	19B	56250160	49389867	7246194893	146.714	12.14	0.06	12.2
FRICKE	19C	55814864	50825849	7484785267	147.263	8.91	0.02	8.94
FRICKE	19G	70701708	64294113	9481660697	147.473	9.01	0.05	9.06
FRICKE	20A	54572676	46535507	6790746184	145.926	14.7	0.03	14.73
FRICKE	20B	59260088	53276567	7845059440	147.252	10.01	0.08	10.1
FRICKE	20E	66360244	59050185	8795286169	148.946	10.96	0.05	11.02
FRICKE	23A	62703796	57082288	5571152132	97.5986	8.69	0.27	8.97
FRICKE	23B	60968342	57480059	5700330202	99.1706	5.69	0.03	5.72
FRICKE	23C	61126760	56833457	5598912695	98.5144	6.95	0.08	7.02
FRICKE	23G	66371944	62315683	6164215545	98.9192	6.09	0.02	6.11
FRICKE	28A	81489798	72384812	10657987865	147.241	11	0.17	11.17
FRICKE	28B	76989268	68593916	10088062349	147.069	10.9	0	10.9
FRICKE	28C	62196236	56515361	8336349512	147.506	9.02	0.12	9.13
FRICKE	29A	67021392	61487645	5975905166	97.1887	8.23	0.03	8.26
FRICKE	29B	64447082	60051338	5883361857	97.9722	6.76	0.06	6.82
FRICKE	29C	69355918	65615782	6490516018	98.917	5.39	0.01	5.39
FRICKE	29I	75829844	71838215	7102550436	98.8687	5.22	0.04	5.26
FRICKE	54A	52002890	46091631	6766014291	146.795	11.29	0.07	11.37
FRICKE	54B	66399342	60810543	8960123868	147.345	8.4	0.02	8.42
FRICKE	54C	81005248	72228361	10578150165	146.454	10.79	0.04	10.83
FRICKE	9A	57321092	23641693	3445755853	145.749	12.06	46.7	58.76
FRICKE	9B	74144454	67121135	9864952377	146.972	9.43	0.04	9.47
FRICKE	9E	57711794	49822833	7229761753	145.109	13.58	0.09	13.67

## Sheet: S4. Reference Accessions
species	GCF	ID	fastANI_MP2	MockCommunity
Bacteroides_ovatus	GCF_000699725.1	3725_D1_iv	TRUE	NA
Bacteroides_ovatus	GCF_000699665.1	3725_D9_iii	TRUE	NA
Bacteroides_ovatus	GCF_000218325.1	3_8_47FAA	TRUE	Noise
Bacteroides_ovatus	GCF_002160595.1	An161	TRUE	Noise
Bacteroides_ovatus	GCF_000154125.1	ATCC_8483	TRUE	Target
Bacteroides_ovatus	GCF_000273195.1	CL02T12C04	TRUE	NA
Bacteroides_ovatus	GCF_000273215.1	CL03T12C18	TRUE	NA
Bacteroides_ovatus	GCF_001535615.1	CL09T03C03	TRUE	NA
Bacteroides_ovatus	GCF_900107475.1	DSM_1896	TRUE	NA
Bacteroides_ovatus	GCA_001314995.1	NA	TRUE	NA
Bacteroides_ovatus	GCF_001578575.1	KLE1656	TRUE	Noise
Bacteroides_ovatus	GCF_900102645.1	NLAE_zl_C500	TRUE	NA
Bacteroides_ovatus	GCF_900100465.1	NLAE_zl_C57	TRUE	Noise
Bacteroides_ovatus	GCF_000178275.1	SD_CMC_3f	TRUE	NA
Bacteroides_ovatus	GCF_900095495.1	V975	TRUE	NA
Bacteroides_ovatus	GCF_001405735.1	2789STDY5834943	TRUE	NA
Bacteroides_vulgatus	GCF_001405155.1	2789STDY5834897	TRUE	Noise
Bacteroides_vulgatus	GCF_001406315.1	2789STDY5834944	TRUE	Target
Bacteroides_vulgatus	GCF_000699705.1	3775_SLB_10_iv	TRUE	NA
Bacteroides_vulgatus	GCF_000699845.1	3775_SRB_19	TRUE	NA
Bacteroides_vulgatus	GCF_000699865.1	3975_RP4	TRUE	Noise
Bacteroides_vulgatus	GCA_000012825.1	ATCC_8482	TRUE	NA
Bacteroides_vulgatus	GCF_000273295.1	CL09T03C04	TRUE	Noise
Bacteroides_vulgatus	GCF_000403235.1	dnLKV7	TRUE	NA
Bacteroides_vulgatus	GCF_001412315.1	mpk	TRUE	NA
Bacteroides_vulgatus	GCF_900109635.1	NLAE_zl_G202	TRUE	Noise
Bacteroides_vulgatus	GCF_000178195.1	PC510	TRUE	NA
Bacteroides_vulgatus	GCF_001404375.1	2789STDY5834842	TRUE	NA
Bacteroides_xylanisolvens	GCF_002161115.1	An109	TRUE	Noise
Bacteroides_xylanisolvens	GCF_000273315.1	CL03T12C04	TRUE	Noise
Bacteroides_xylanisolvens	GCF_000577295.1	SD_CC_1b	TRUE	NA
Bacteroides_xylanisolvens	GCF_000577955.1	SD_CC_2a	TRUE	Noise
Bacteroides_xylanisolvens	GCF_900114865.1	NLAE_zl_C202	TRUE	NA
Bacteroides_xylanisolvens	GCF_900107825.1	NLAE_zl_G339	TRUE	Noise
Bacteroides_xylanisolvens	GCF_000178215.1	SD_CC_1b	TRUE	NA
Bacteroides_xylanisolvens	GCF_000178295.1	SD_CC_2a	TRUE	NA
Bacteroides_xylanisolvens	GCF_002161135.1	An107	TRUE	Target
Bifidobacterium_adolescentis	GCF_002075965.1	1892B	TRUE	NA
Bifidobacterium_adolescentis	GCF_000737885.1	22L	TRUE	NA
Bifidobacterium_adolescentis	GCF_001406455.1	2789STDY5608824	TRUE	NA
Bifidobacterium_adolescentis	GCF_001406735.1	2789STDY5608862	TRUE	NA
Bifidobacterium_adolescentis	GCF_001406215.1	2789STDY5834850	TRUE	NA
Bifidobacterium_adolescentis	GCF_002107925.1	42B	TRUE	NA
Bifidobacterium_adolescentis	GCF_002108015.1	487B	TRUE	NA
Bifidobacterium_adolescentis	GCF_002108035.1	703B	TRUE	Noise
Bifidobacterium_adolescentis	GCF_002107955.1	70B	TRUE	NA
Bifidobacterium_adolescentis	GCF_002108045.1	AD2_8	TRUE	NA
Bifidobacterium_adolescentis	GCF_002107975.1	AL12_4	TRUE	NA
Bifidobacterium_adolescentis	GCF_002108075.1	AL46_2	TRUE	Noise
Bifidobacterium_adolescentis	GCF_002108095.1	AL46_7	TRUE	NA
Bifidobacterium_adolescentis	GCF_000817995.1	BBMN23	TRUE	Target
Bifidobacterium_adolescentis	GCF_000702865.1	DSM_20087	TRUE	NA
Bifidobacterium_adolescentis	GCF_001756865.1	Km_4	TRUE	Noise
Bifidobacterium_adolescentis	GCF_000154085.1	L2_32	TRUE	NA
Bifidobacterium_adolescentis	GCF_002108135.1	LMG_10733	TRUE	NA
Bifidobacterium_adolescentis	GCF_002107995.1	LMG_10734	TRUE	NA
Bifidobacterium_adolescentis	GCF_002108155.1	LMG_11579	TRUE	NA
Bifidobacterium_adolescentis	GCF_002108165.1	LMG_18897	TRUE	Noise
Bifidobacterium_adolescentis	GCF_001010915.1	150	TRUE	NA
Bifidobacterium_bifidum	GCF_002076105.1	1887B	TRUE	NA
Bifidobacterium_bifidum	GCF_001405355.1	2789STDY5608877	TRUE	NA
Bifidobacterium_bifidum	GCF_001020375.1	324B	TRUE	NA
Bifidobacterium_bifidum	GCF_001595435.1	791	TRUE	Noise
Bifidobacterium_bifidum	GCF_001020355.1	85B	TRUE	Target
Bifidobacterium_bifidum	GCF_001020245.1	A8	TRUE	NA
Bifidobacterium_bifidum	GCF_000466525.1	ATCC_29521	TRUE	NA
Bifidobacterium_bifidum	GCF_001281345.1	BF3	TRUE	NA
Bifidobacterium_bifidum	GCF_000265095.1	BGN4	TRUE	NA
Bifidobacterium_bifidum	GCF_001685685.1	BI_14	TRUE	NA
Bifidobacterium_bifidum	GCF_900112465.1	Calf96	TRUE	NA
Bifidobacterium_bifidum	GCF_000771485.1	DSM_20456	TRUE	NA
Bifidobacterium_bifidum	GCF_002114145.1	ICIS_310	TRUE	NA
Bifidobacterium_bifidum	GCF_000300215.1	IPLA_20015	TRUE	Noise
Bifidobacterium_bifidum	GCF_001020405.1	IPLA_20015	TRUE	NA
Bifidobacterium_bifidum	GCF_001020265.1	IPLA_20017	TRUE	NA
Bifidobacterium_bifidum	GCF_001025135.1	JCM_1255	TRUE	NA
Bifidobacterium_bifidum	GCF_000741085.1	LMG_11041	TRUE	NA
Bifidobacterium_bifidum	GCF_001020275.1	LMG_11582	TRUE	NA
Bifidobacterium_bifidum	GCF_001020335.1	LMG_11583	TRUE	NA
Bifidobacterium_bifidum	GCF_000299595.1	LMG_13195	TRUE	Noise
Bifidobacterium_bifidum	GCF_001020415.1	LMG_13195	TRUE	NA
Bifidobacterium_bifidum	GCF_001020325.1	LMG_13200	TRUE	NA
Bifidobacterium_bifidum	GCF_001546225.1	MJR8628B	TRUE	NA
Bifidobacterium_bifidum	GCF_000155395.1	NCIMB_41171	TRUE	NA
Bifidobacterium_bifidum	GCF_000273525.1	NCIMB_41171	TRUE	Noise
Bifidobacterium_bifidum	GCA_000165905.1	PRL2010	TRUE	NA
Bifidobacterium_bifidum	GCF_000164965.1	S17	TRUE	NA
Bifidobacterium_bifidum	GCF_001020255.1	156B	TRUE	NA
Bifidobacterium_breve	GCF_002076075.1	1889B	TRUE	NA
Bifidobacterium_breve	GCF_002076055.1	1891B	TRUE	NA
Bifidobacterium_breve	GCF_002075865.1	1900B	TRUE	NA
Bifidobacterium_breve	GCF_000568895.1	2L	TRUE	NA
Bifidobacterium_breve	GCF_000569055.1	689b	TRUE	NA
Bifidobacterium_breve	GCF_002271275.1	7E	TRUE	NA
Bifidobacterium_breve	GCF_000213865.1	ACS_071_V_Sch8b	TRUE	Noise
Bifidobacterium_breve	GCF_001189355.1	BBRI4	TRUE	NA
Bifidobacterium_breve	GCF_001685705.1	BR_06	TRUE	NA
Bifidobacterium_breve	GCF_001685725.1	BR_07	TRUE	Target
Bifidobacterium_breve	GCF_001685745.1	BR_10	TRUE	NA
Bifidobacterium_breve	GCF_001685765.1	BR_14	TRUE	NA
Bifidobacterium_breve	GCF_001685785.1	BR_15	TRUE	NA
Bifidobacterium_breve	GCF_001685805.1	BR_19	TRUE	NA
Bifidobacterium_breve	GCF_001685825.1	BR_20	TRUE	NA
Bifidobacterium_breve	GCF_001685845.1	BR_21	TRUE	NA
Bifidobacterium_breve	GCF_001281425.1	BR3	TRUE	NA
Bifidobacterium_breve	GCF_001685865.1	BR_A29	TRUE	NA
Bifidobacterium_breve	GCF_001685885.1	BR_C29	TRUE	NA
Bifidobacterium_breve	GCF_001685905.1	BR_H29	TRUE	NA
Bifidobacterium_breve	GCF_001685925.1	BR_I29	TRUE	NA
Bifidobacterium_breve	GCF_001685945.1	BR_L29	TRUE	NA
Bifidobacterium_breve	GCF_000247755.1	CECT_7263	TRUE	NA
Bifidobacterium_breve	GCF_002027265.1	CECT7263	TRUE	NA
Bifidobacterium_breve	GCF_000226175.1	DPC_6330	TRUE	NA
Bifidobacterium_breve	GCF_000158015.1	DSM_20213	TRUE	NA
Bifidobacterium_breve	GCF_000771305.1	DSM_20213	TRUE	NA
Bifidobacterium_breve	GCA_001025175.1	DSM_20213_JCM_1192	TRUE	NA
Bifidobacterium_breve	GCF_900157105.1	Bifido_10_v1	TRUE	NA
Bifidobacterium_breve	GCF_900157125.1	Bifido_07_v1	TRUE	Noise
Bifidobacterium_breve	GCF_001546235.1	GED8481	TRUE	NA
Bifidobacterium_breve	GCF_000411435.1	HPH0326	TRUE	NA
Bifidobacterium_breve	GCF_000568975.1	JCM_7017	TRUE	NA
Bifidobacterium_breve	GCF_000569015.1	JCM_7019	TRUE	NA
Bifidobacterium_breve	GCF_000466545.1	JCP7499	TRUE	NA
Bifidobacterium_breve	GCF_001990225.1	LMC520	TRUE	NA
Bifidobacterium_breve	GCF_001264045.1	MCC_0121	TRUE	Noise
Bifidobacterium_breve	GCF_001264035.1	MCC_0305	TRUE	NA
Bifidobacterium_breve	GCF_001263845.1	MCC_0476	TRUE	Noise
Bifidobacterium_breve	GCF_001264095.1	MCC_1094	TRUE	NA
Bifidobacterium_breve	GCF_001263855.1	MCC_1114	TRUE	NA
Bifidobacterium_breve	GCF_001263915.1	MCC_1128	TRUE	NA
Bifidobacterium_breve	GCF_001264105.1	MCC_1340	TRUE	NA
Bifidobacterium_breve	GCF_001264135.1	MCC_1454	TRUE	NA
Bifidobacterium_breve	GCF_001264155.1	MCC_1604	TRUE	NA
Bifidobacterium_breve	GCF_001263935.1	MCC_1605	TRUE	NA
Bifidobacterium_breve	GCF_000569035.1	NCFB_2258	TRUE	NA
Bifidobacterium_breve	GCF_900102865.1	RP2	TRUE	NA
Bifidobacterium_breve	GCF_000569075.1	S27	TRUE	NA
Bifidobacterium_breve	GCF_000220135.1	UCC2003	TRUE	NA
Bifidobacterium_breve	GCF_000568955.1	12L	TRUE	NA
Bifidobacterium_longum	GCF_000730105.1	1_5B	TRUE	NA
Bifidobacterium_longum	GCF_000261245.1	1_6B	TRUE	NA
Bifidobacterium_longum	GCF_000730035.1	17_1B	TRUE	NA
Bifidobacterium_longum	GCF_002076025.1	1888B	TRUE	NA
Bifidobacterium_longum	GCF_002075935.1	1897B	TRUE	NA
Bifidobacterium_longum	GCF_002075875.1	1898B	TRUE	Noise
Bifidobacterium_longum	GCF_000261205.1	2_2B	TRUE	NA
Bifidobacterium_longum	GCF_001892965.1	296B	TRUE	NA
Bifidobacterium_longum	GCF_001719085.1	35624	TRUE	NA
Bifidobacterium_longum	GCF_001595465.1	379	TRUE	Noise
Bifidobacterium_longum	GCF_000261265.1	44B	TRUE	NA
Bifidobacterium_longum	GCF_001447955.1	9	TRUE	NA
Bifidobacterium_longum	GCF_000166315.1	BBMN68	TRUE	NA
Bifidobacterium_longum	GCF_000825105.1	BIB1401242951	TRUE	NA
Bifidobacterium_longum	GCF_000825145.1	BIB1401272845b	TRUE	NA
Bifidobacterium_longum	GCF_000825065.1	BIC1401212621a	TRUE	NA
Bifidobacterium_longum	GCF_000825085.1	BIC1401212621b	TRUE	NA
Bifidobacterium_longum	GCF_001870705.1	BSM11_5	TRUE	NA
Bifidobacterium_longum	GCF_001281305.1	BT1	TRUE	Noise
Bifidobacterium_longum	GCF_000730205.1	BXY01	TRUE	NA
Bifidobacterium_longum	GCF_001446275.1	CCUG30698	TRUE	NA
Bifidobacterium_longum	GCF_000155415.1	CCUG_52486	TRUE	NA
Bifidobacterium_longum	GCF_000478525.1	D2957	TRUE	NA
Bifidobacterium_longum	GCF_000008945.1	DJO10A	TRUE	NA
Bifidobacterium_longum	GCF_000166895.2	DJO10A	TRUE	NA
Bifidobacterium_longum	GCF_900104835.1	DSM_20219	TRUE	NA
Bifidobacterium_longum	GCF_000497735.1	E18	TRUE	NA
Bifidobacterium_longum	GCF_000730135.1	EK13	TRUE	NA
Bifidobacterium_longum	GCF_000730025.1	EK5	TRUE	NA
Bifidobacterium_longum	GCF_000210755.1	F8	TRUE	NA
Bifidobacterium_longum	GCF_900157075.1	Bifido_S1_v1	TRUE	NA
Bifidobacterium_longum	GCF_900157085.1	Bifido_04_v1	TRUE	NA
Bifidobacterium_longum	GCF_900157095.1	Bifido_01_v1	TRUE	NA
Bifidobacterium_longum	GCF_900157115.1	Bifido_05_v1	TRUE	NA
Bifidobacterium_longum	GCF_900157145.1	Bifido_03_v1	TRUE	NA
Bifidobacterium_longum	GCF_900157155.1	Bifido_06_v1	TRUE	NA
Bifidobacterium_longum	GCF_900157165.1	Bifido_12_v1	TRUE	Target
Bifidobacterium_longum	GCF_000772485.1	GT15	TRUE	NA
Bifidobacterium_longum	GCF_000219455.1	KACC_91563	TRUE	NA
Bifidobacterium_longum	GCF_000741625.1	LMG_21814	TRUE	NA
Bifidobacterium_longum	GCF_001686145.1	LO_06	TRUE	NA
Bifidobacterium_longum	GCF_001686185.1	LO_21	TRUE	NA
Bifidobacterium_longum	GCF_001686205.1	LO_C29	TRUE	NA
Bifidobacterium_longum	GCF_001516925.1	MC_42	TRUE	Noise
Bifidobacterium_longum	GCA_000007525.1	NCC2705	TRUE	NA
Bifidobacterium_longum	GCF_001446255.1	NCIMB8809	TRUE	NA
Bifidobacterium_longum	GCF_001870755.1	TPY12_1	TRUE	NA
Bifidobacterium_longum	GCF_000786175.1	VMKB44	TRUE	NA
Bifidobacterium_longum	GCF_001940535.1	W11	TRUE	NA
Bifidobacterium_longum	GCF_000196575.1	157F	TRUE	NA
Clostridium_clostridioforme	GCF_001405335.1	2789STDY5834865	TRUE	Target
Clostridium_clostridioforme	GCF_000371605.1	90A1	TRUE	NA
Clostridium_clostridioforme	GCF_000371585.1	90A3	TRUE	NA
Clostridium_clostridioforme	GCF_000371565.1	90A4	TRUE	NA
Clostridium_clostridioforme	GCF_000371545.1	90A6	TRUE	NA
Clostridium_clostridioforme	GCF_000371525.1	90A7	TRUE	Noise
Clostridium_clostridioforme	GCF_000371505.1	90A8	TRUE	NA
Clostridium_clostridioforme	GCF_000371485.1	90B1	TRUE	Noise
Clostridium_clostridioforme	GCF_000424325.1	AGR2157	TRUE	NA
Clostridium_clostridioforme	GCF_900113155.1	ATCC_25537	TRUE	Noise
Clostridium_clostridioforme	GCF_000371405.1	CM201	TRUE	NA
Clostridium_clostridioforme	GCF_900100685.1	NLAE_zl_C196	TRUE	NA
Clostridium_clostridioforme	GCF_900108895.1	NLAE_zl_G208	TRUE	NA
Clostridium_clostridioforme	GCF_001078445.1	WAL_7855	TRUE	NA
Clostridium_clostridioforme	GCF_002221545.1	YL32	TRUE	Noise
Clostridium_clostridioforme	GCF_000234155.1	2_1_49FAA	TRUE	NA
Enterococcus_faecium	GCF_001052395.1	1197_EFCM	TRUE	NA
Enterococcus_faecium	GCF_002562805.1	18434	TRUE	NA
Enterococcus_faecium	GCF_001055715.1	185_EFCM	TRUE	NA
Enterococcus_faecium	GCF_002562865.1	32	TRUE	NA
Enterococcus_faecium	GCF_002360225.1	6605	TRUE	NA
Enterococcus_faecium	GCF_000804415.1	70_8_2	TRUE	Noise
Enterococcus_faecium	GCF_002360185.1	825	TRUE	NA
Enterococcus_faecium	GCF_001059995.1	969_EFCM	TRUE	NA
Enterococcus_faecium	GCF_002141005.1	9G1_4859	TRUE	NA
Enterococcus_faecium	GCF_002141035.1	9H1_DIV04860	TRUE	NA
Enterococcus_faecium	GCF_000393855.1	ATCC_8459	TRUE	NA
Enterococcus_faecium	GCA_000174395.2	DO	TRUE	NA
Enterococcus_faecium	GCF_000172655.1	E1071	TRUE	Noise
Enterococcus_faecium	GCF_000172675.1	E1162	TRUE	NA
Enterococcus_faecium	GCF_000321705.1	E1258	TRUE	NA
Enterococcus_faecium	GCF_000322045.1	E1634	TRUE	NA
Enterococcus_faecium	GCF_000394555.1	EnGen0308	TRUE	NA
Enterococcus_faecium	GCF_900080055.1	Isolate_18	TRUE	NA
Enterococcus_faecium	GCF_001455425.1	GM70	TRUE	NA
Enterococcus_faecium	GCF_002631245.1	Hp_24_3	TRUE	Target
Enterococcus_faecium	GCF_002265255.1	ICIS_96	TRUE	Noise
Enterococcus_faecium	GCF_001455445.1	IQ110	TRUE	NA
Enterococcus_faecium	GCF_001025435.1	KACC15711	TRUE	NA
Enterococcus_faecium	GCF_002005825.1	LIM1590	TRUE	NA
Enterococcus_faecium	GCF_002027505.1	LIM695	TRUE	NA
Enterococcus_faecium	GCF_001576665.1	LMG_8148	TRUE	NA
Enterococcus_faecium	GCF_000981945.1	MRSN_3418	TRUE	NA
Enterococcus_faecium	GCF_001547555.1	S_1001508	TRUE	NA
Enterococcus_faecium	GCF_002416685.1	ST_18_K073	TRUE	NA
Enterococcus_faecium	GCF_000148145.1	TX0133B	TRUE	Noise
Enterococcus_faecium	GCF_000499965.1	UC10237	TRUE	NA
Enterococcus_faecium	GCF_000764975.1	UC7266	TRUE	NA
Enterococcus_faecium	GCF_000393435.1	VAN_327	TRUE	NA
Enterococcus_faecium	GCF_001545595.1	VRE_1300937	TRUE	NA
Enterococcus_faecium	GCF_001547505.1	VRE_1408535	TRUE	NA
Enterococcus_faecium	GCF_001562905.1	VRE_1503268	TRUE	NA
Enterococcus_faecium	GCF_001563005.1	VRE_1504220	TRUE	NA
Enterococcus_faecium	GCF_900179525.1	VREN1743	TRUE	NA
Enterococcus_faecium	GCF_900179895.1	VREN1809	TRUE	NA
Enterococcus_faecium	GCF_900179735.1	VREN1837	TRUE	NA
Enterococcus_faecium	GCF_900178825.1	VREN2300	TRUE	NA
Enterococcus_faecium	GCF_900180155.1	VREN2306	TRUE	NA
Enterococcus_faecium	GCF_900178835.1	VREN2724	TRUE	NA
Enterococcus_faecium	GCF_900178975.1	VREN2772	TRUE	NA
Enterococcus_faecium	GCF_900178915.1	VREN2775	TRUE	NA
Enterococcus_faecium	GCF_900178625.1	VREN3239	TRUE	NA
Enterococcus_faecium	GCF_900179385.1	VREN3290	TRUE	NA
Enterococcus_faecium	GCF_900179805.1	VREN3647	TRUE	NA
Enterococcus_faecium	GCF_900179875.1	VREN3648	TRUE	NA
Enterococcus_faecium	GCF_900180305.1	VREN3735	TRUE	NA
Enterococcus_faecium	GCF_000391745.1	109_A1	TRUE	NA
Escherichia_coli	GCF_001265175.1	100343	TRUE	NA
Escherichia_coli	GCF_000304855.2	10_0821	TRUE	NA
Escherichia_coli	GCF_000192665.1	1044	TRUE	NA
Escherichia_coli	GCF_000010765.1	11128	TRUE	NA
Escherichia_coli	GCF_000235125.1	11_4632_C1	TRUE	NA
Escherichia_coli	GCF_002244885.1	176_2312	TRUE	NA
Escherichia_coli	GCF_000704185.1	2_210_07_S4_C2	TRUE	NA
Escherichia_coli	GCF_000704545.1	2_460_02_S4_C3	TRUE	NA
Escherichia_coli	GCF_000355455.2	2871950	TRUE	NA
Escherichia_coli	GCF_000713425.1	8_415_05_S1_C1	TRUE	NA
Escherichia_coli	GCF_000022665.1	BL21DE3	TRUE	NA
Escherichia_coli	GCF_000220805.1	C227_11	TRUE	Noise
Escherichia_coli	GCF_900015705.1	ED644	TRUE	NA
Escherichia_coli	GCF_900013265.1	ED664	TRUE	NA
Escherichia_coli	GCF_002764195.1	ED80	TRUE	NA
Escherichia_coli	GCF_001440735.1	EH1856	TRUE	NA
Escherichia_coli	GCF_001269005.1	YE18	TRUE	NA
Escherichia_coli	GCF_900044045.1	F13P4	TRUE	NA
Escherichia_coli	GCF_900195585.1	F1_1C	TRUE	NA
Escherichia_coli	GCF_900196165.1	F2_46	TRUE	NA
Escherichia_coli	GCF_002283725.1	GMR_RA_346_16	TRUE	NA
Escherichia_coli	GCF_001520695.1	GN02545	TRUE	NA
Escherichia_coli	GCF_001622105.1	GN06168	TRUE	Target
Escherichia_coli	GCA_000026345.1	IAI39	TRUE	NA
Escherichia_coli	GCF_001749125.1	K34	TRUE	NA
Escherichia_coli	GCF_002100045.1	KCJK1477	TRUE	NA
Escherichia_coli	GCF_002212815.1	KCJK1770	TRUE	NA
Escherichia_coli	GCF_000352445.1	KTE79	TRUE	Noise
Escherichia_coli	GCF_000352085.1	KTE8	TRUE	NA
Escherichia_coli	GCF_002461465.1	MOD1_EC1491	TRUE	NA
Escherichia_coli	GCF_002458405.1	MOD1_EC1755	TRUE	NA
Escherichia_coli	GCF_002473845.1	MOD1_EC4361	TRUE	NA
Escherichia_coli	GCF_002516525.1	MOD1_EC5132	TRUE	NA
Escherichia_coli	GCF_002231085.1	MOD1_EC5226	TRUE	Noise
Escherichia_coli	GCF_002230325.1	MOD1_EC5479	TRUE	NA
Escherichia_coli	GCF_002229385.1	MOD1_EC5512	TRUE	NA
Escherichia_coli	GCF_002512905.1	MOD1_EC6261	TRUE	NA
Escherichia_coli	GCF_002510745.1	MOD1_EC6450	TRUE	NA
Escherichia_coli	GCF_002467725.1	MOD1_EC6581	TRUE	NA
Escherichia_coli	GCF_002520525.1	MOD1_EC6855	TRUE	NA
Escherichia_coli	GCF_002530955.1	OLC0633	TRUE	NA
Escherichia_coli	GCF_000948535.1	OLC_715	TRUE	NA
Escherichia_coli	GCF_000335455.2	PA8	TRUE	NA
Escherichia_coli	GCF_900093145.1	PB486	TRUE	Noise
Escherichia_coli	GCF_001284365.1	R402077	TRUE	NA
Escherichia_coli	GCF_000965625.1	St_Olav63	TRUE	NA
Escherichia_coli	GCA_000005845.2	str_K12_substr_MG1655	TRUE	NA
Escherichia_coli	GCF_000507685.1	UMEA_3489_1	TRUE	NA
Escherichia_coli	GCA_000026325.1	UMN026	TRUE	NA
Escherichia_coli	GCF_000778175.1	upec_248	TRUE	NA
Escherichia_coli	GCF_000777625.1	upec_276	TRUE	NA
Escherichia_coli	GCF_000776915.1	upec_55	TRUE	NA
Escherichia_coli	GCF_000234295.1	03_EN_705	TRUE	NA
Fusobacterium_nucleatum	GCF_000523555.1	13_3C	TRUE	NA
Fusobacterium_nucleatum	GCF_000218645.2	21_1A	TRUE	NA
Fusobacterium_nucleatum	GCF_000163915.2	3_1_27	TRUE	Noise
Fusobacterium_nucleatum	GCF_000162355.2	3_1_33	TRUE	NA
Fusobacterium_nucleatum	GCF_000162235.2	3_1_36A2	TRUE	NA
Fusobacterium_nucleatum	GCF_000158255.2	4_1_13	TRUE	NA
Fusobacterium_nucleatum	GCF_000400875.1	4_8	TRUE	NA
Fusobacterium_nucleatum	GCF_000273625.1	7_1	TRUE	NA
Fusobacterium_nucleatum	GCF_001854465.1	AB1	TRUE	NA
Fusobacterium_nucleatum	GCF_000153625.3	ATCC_10953	TRUE	NA
Fusobacterium_nucleatum	GCF_000178895.1	ATCC_23726	TRUE	NA
Fusobacterium_nucleatum	GCF_000007325.1	ATCC_25586	TRUE	NA
Fusobacterium_nucleatum	GCF_000279975.1	ATCC_51190	TRUE	NA
Fusobacterium_nucleatum	GCF_000347315.1	CC53	TRUE	NA
Fusobacterium_nucleatum	GCF_001433955.1	ChDC_F306	TRUE	NA
Fusobacterium_nucleatum	GCF_001510735.1	ChDC_F311	TRUE	NA
Fusobacterium_nucleatum	GCF_000455945.1	ChDC_F316	TRUE	NA
Fusobacterium_nucleatum	GCF_002211605.1	ChDC_F317	TRUE	NA
Fusobacterium_nucleatum	GCF_000455985.1	ChDC_F324	TRUE	NA
Fusobacterium_nucleatum	GCF_000455965.1	ChDC_F8	TRUE	NA
Fusobacterium_nucleatum	GCF_000479285.1	CTI_1	TRUE	NA
Fusobacterium_nucleatum	GCF_000479265.1	CTI_2	TRUE	Noise
Fusobacterium_nucleatum	GCF_000479245.1	CTI_3	TRUE	Target
Fusobacterium_nucleatum	GCF_000479225.1	CTI_5	TRUE	NA
Fusobacterium_nucleatum	GCF_000479185.1	CTI_6	TRUE	NA
Fusobacterium_nucleatum	GCF_000479205.1	CTI_7	TRUE	NA
Fusobacterium_nucleatum	GCF_000158535.2	D11	TRUE	NA
Fusobacterium_nucleatum	GCF_000234075.2	F0401	TRUE	NA
Fusobacterium_nucleatum	GCF_000273605.1	F0419	TRUE	NA
Fusobacterium_nucleatum	GCF_002204435.1	KCOM_1001	TRUE	NA
Fusobacterium_nucleatum	GCF_002591555.1	KCOM_1002_=ChDC_F175	TRUE	NA
Fusobacterium_nucleatum	GCF_002573625.1	KCOM_1232_=_ChDC_F37	TRUE	NA
Fusobacterium_nucleatum	GCF_002591505.1	KCOM_1248_=ChDC_F113	TRUE	NA
Fusobacterium_nucleatum	GCF_002591545.1	KCOM_1257_=ChDC_F186	TRUE	Noise
Fusobacterium_nucleatum	GCF_002202115.1	KCOM_1260_=ChDC_F218	TRUE	NA
Fusobacterium_nucleatum	GCF_002591475.1	KCOM_1267=ChDC_F290	TRUE	NA
Fusobacterium_nucleatum	GCF_002591515.1	KCOM_1271_=ChDC_F305	TRUE	NA
Fusobacterium_nucleatum	GCF_002591465.1	KCOM_1274_=ChDC_F309	TRUE	NA
Fusobacterium_nucleatum	GCF_002211625.1	KCOM_1275	TRUE	NA
Fusobacterium_nucleatum	GCF_002591585.1	KCOM_1278_=ChDC_F313	TRUE	NA
Fusobacterium_nucleatum	GCF_001296085.1	KCOM_1279	TRUE	NA
Fusobacterium_nucleatum	GCF_001296165.1	KCOM_1322	TRUE	NA
Fusobacterium_nucleatum	GCF_001296145.1	KCOM_1325	TRUE	NA
Fusobacterium_nucleatum	GCF_002591645.1	KCOM_1330_=ChDC_F330	TRUE	NA
Fusobacterium_nucleatum	GCF_002749995.1	KCOM_2880	TRUE	NA
Fusobacterium_nucleatum	GCF_002764055.1	KCOM_2931	TRUE	NA
Fusobacterium_nucleatum	GCF_001457555.1	NCTC10562	TRUE	NA
Fusobacterium_nucleatum	GCF_000242975.1	OT_420	TRUE	NA
Fusobacterium_nucleatum	GCA_000158275.2	subsp_animalis_7_1	TRUE	NA
Fusobacterium_nucleatum	GCF_000493815.1	W1481	TRUE	NA
Fusobacterium_nucleatum	GCF_002417615.1	12230_MIT_2016	TRUE	Noise
Klebsiella_oxytoca	GCF_001078235.1	10_5248	TRUE	NA
Klebsiella_oxytoca	GCF_000252915.2	11492_1	TRUE	Target
Klebsiella_oxytoca	GCF_001052475.1	1236_KOXY	TRUE	Noise
Klebsiella_oxytoca	GCF_001055635.1	181_KOXY	TRUE	NA
Klebsiella_oxytoca	GCF_900083575.1	2880STDY5682446	TRUE	Noise
Klebsiella_oxytoca	GCF_900083665.1	2880STDY5682468	TRUE	NA
Klebsiella_oxytoca	GCF_900083885.1	2880STDY5682470	TRUE	NA
Klebsiella_oxytoca	GCF_900083895.1	2880STDY5682490	TRUE	NA
Klebsiella_oxytoca	GCF_900083785.1	2880STDY5682495	TRUE	NA
Klebsiella_oxytoca	GCF_900083595.1	2880STDY5682505	TRUE	NA
Klebsiella_oxytoca	GCF_900083695.1	2880STDY5682512	TRUE	NA
Klebsiella_oxytoca	GCF_900083705.1	2880STDY5682532	TRUE	NA
Klebsiella_oxytoca	GCF_900083995.1	2880STDY5682534	TRUE	NA
Klebsiella_oxytoca	GCF_900083965.1	2880STDY5682542	TRUE	NA
Klebsiella_oxytoca	GCF_900083565.1	2880STDY5682563	TRUE	NA
Klebsiella_oxytoca	GCF_900083825.1	2880STDY5682571	TRUE	Noise
Klebsiella_oxytoca	GCF_900083915.1	2880STDY5682598	TRUE	NA
Klebsiella_oxytoca	GCF_900083655.1	2880STDY5682626	TRUE	NA
Klebsiella_oxytoca	GCF_900083805.1	2880STDY5682653	TRUE	NA
Klebsiella_oxytoca	GCF_900083935.1	2880STDY5682666	TRUE	NA
Klebsiella_oxytoca	GCF_900083745.1	2880STDY5682675	TRUE	NA
Klebsiella_oxytoca	GCF_900083645.1	2880STDY5682681	TRUE	NA
Klebsiella_oxytoca	GCF_900083615.1	2880STDY5682683	TRUE	NA
Klebsiella_oxytoca	GCF_900084035.1	2880STDY5682685	TRUE	NA
Klebsiella_oxytoca	GCF_900083815.1	2880STDY5682686	TRUE	NA
Klebsiella_oxytoca	GCF_900083925.1	2880STDY5682691	TRUE	NA
Klebsiella_oxytoca	GCF_900083835.1	2880STDY5682693	TRUE	NA
Klebsiella_oxytoca	GCF_900083845.1	2880STDY5682790	TRUE	NA
Klebsiella_oxytoca	GCF_900083755.1	2880STDY5682802	TRUE	NA
Klebsiella_oxytoca	GCF_001054935.1	346_KOXY	TRUE	NA
Klebsiella_oxytoca	GCF_001063775.1	588_KOXY	TRUE	NA
Klebsiella_oxytoca	GCF_001065715.1	633_KOXY	TRUE	NA
Klebsiella_oxytoca	GCF_002072655.1	AR_0147	TRUE	NA
Klebsiella_oxytoca	GCF_000507385.1	BRL6_2	TRUE	NA
Klebsiella_oxytoca	GCF_001022115.1	CAV1335	TRUE	NA
Klebsiella_oxytoca	GCF_001030745.1	CHS222	TRUE	NA
Klebsiella_oxytoca	GCF_002080105.1	DSM_29614	TRUE	NA
Klebsiella_oxytoca	GCF_000607265.1	G54	TRUE	NA
Klebsiella_oxytoca	GCA_001022195.1	NA	TRUE	NA
Klebsiella_oxytoca	GCF_001548355.1	JKo3	TRUE	NA
Klebsiella_oxytoca	GCF_900084685.1	k223	TRUE	NA
Klebsiella_oxytoca	GCF_900085055.1	k547	TRUE	NA
Klebsiella_oxytoca	GCF_900084925.1	k684	TRUE	NA
Klebsiella_oxytoca	GCF_000527215.1	KA_2	TRUE	NA
Klebsiella_oxytoca	GCF_000714655.1	KONIH1	TRUE	NA
Klebsiella_oxytoca	GCF_001030775.1	MGH88	TRUE	Noise
Klebsiella_oxytoca	GCF_001598695.1	NBRC_105695	TRUE	NA
Klebsiella_oxytoca	GCF_000527235.1	OK_1	TRUE	NA
Klebsiella_oxytoca	GCF_002111445.1	TDB_1	TRUE	NA
Klebsiella_oxytoca	GCF_002508265.1	UNM	TRUE	NA
Klebsiella_oxytoca	GCF_001053715.1	1047_KOXY	TRUE	NA
Klebsiella_pneumoniae	GCF_001063935.1	187_KPNE	TRUE	NA
Klebsiella_pneumoniae	GCF_001904095.3	2063_3086	TRUE	NA
Klebsiella_pneumoniae	GCF_900180815.1	3189STDY5864831	TRUE	Noise
Klebsiella_pneumoniae	GCF_900181085.1	3189STDY5864856	TRUE	NA
Klebsiella_pneumoniae	GCF_900181235.1	3189STDY5864858	TRUE	NA
Klebsiella_pneumoniae	GCF_900181445.1	3189STDY5864870	TRUE	NA
Klebsiella_pneumoniae	GCF_002235795.1	39	TRUE	NA
Klebsiella_pneumoniae	GCF_002181145.1	43329	TRUE	NA
Klebsiella_pneumoniae	GCF_001874715.1	AR_0043	TRUE	NA
Klebsiella_pneumoniae	GCF_002185215.1	ARLG_2003	TRUE	NA
Klebsiella_pneumoniae	GCF_002189245.1	C10_E6_15	TRUE	NA
Klebsiella_pneumoniae	GCF_000958975.1	CDPH3020	TRUE	NA
Klebsiella_pneumoniae	GCF_001032275.1	CHS166	TRUE	NA
Klebsiella_pneumoniae	GCF_000693835.1	CHS_44	TRUE	NA
Klebsiella_pneumoniae	GCF_001031025.1	CHS95	TRUE	NA
Klebsiella_pneumoniae	GCF_001875525.1	CMC_VB35168	TRUE	NA
Klebsiella_pneumoniae	GCF_002268825.1	I2	TRUE	NA
Klebsiella_pneumoniae	GCF_900085895.1	k1054	TRUE	Noise
Klebsiella_pneumoniae	GCF_900084455.1	k1580	TRUE	NA
Klebsiella_pneumoniae	GCF_900086485.1	k2135	TRUE	NA
Klebsiella_pneumoniae	GCF_900085465.1	k2288	TRUE	NA
Klebsiella_pneumoniae	GCF_900086085.1	k618	TRUE	NA
Klebsiella_pneumoniae	GCF_900084975.1	k823	TRUE	NA
Klebsiella_pneumoniae	GCF_002119955.1	KP024	TRUE	NA
Klebsiella_pneumoniae	GCF_002246455.1	KPCRETH33	TRUE	NA
Klebsiella_pneumoniae	GCF_001908695.1	KP_Goe_828304	TRUE	NA
Klebsiella_pneumoniae	GCF_002086025.1	KPN_KPC_HUG_B2	TRUE	NA
Klebsiella_pneumoniae	GCF_002261775.1	L58	TRUE	NA
Klebsiella_pneumoniae	GCF_000441855.1	LCT_KP289	TRUE	NA
Klebsiella_pneumoniae	GCF_000694555.1	MGH_66	TRUE	NA
Klebsiella_pneumoniae	GCF_001033535.1	MGH90	TRUE	NA
Klebsiella_pneumoniae	GCF_002103645.1	MNCRE67	TRUE	NA
Klebsiella_pneumoniae	GCF_900092975.1	PB28	TRUE	NA
Klebsiella_pneumoniae	GCF_002186545.1	PO450	TRUE	Noise
Klebsiella_pneumoniae	GCF_000529645.1	SA1	TRUE	NA
Klebsiella_pneumoniae	GCA_000240185.2	subsp_pneumoniae_HS11286	TRUE	NA
Klebsiella_pneumoniae	GCF_002751185.1	TR196	TRUE	NA
Klebsiella_pneumoniae	GCF_000417345.1	UHKPC96	TRUE	NA
Klebsiella_pneumoniae	GCF_900174165.1	VRCO0243	TRUE	NA
Klebsiella_pneumoniae	GCF_900174395.1	VRCO0336	TRUE	NA
Klebsiella_pneumoniae	GCF_900172465.1	VRES0603	TRUE	Target
Klebsiella_pneumoniae	GCF_900173045.1	VRES0982	TRUE	Noise
Klebsiella_pneumoniae	GCF_900172575.1	VRES1171	TRUE	NA
Klebsiella_pneumoniae	GCF_900093095.1	W1_5_ERG6	TRUE	NA
Klebsiella_pneumoniae	GCF_900093365.1	W2_13_ERG3	TRUE	NA
Klebsiella_pneumoniae	GCF_002257935.1	WCHKP13F2	TRUE	NA
Klebsiella_pneumoniae	GCF_002257845.1	WCHKP1608	TRUE	NA
Klebsiella_pneumoniae	GCF_002257855.1	WCHKP9G2	TRUE	NA
Klebsiella_pneumoniae	GCF_002140135.1	WM_Tun_3771	TRUE	NA
Klebsiella_pneumoniae	GCF_001699025.1	XH213	TRUE	NA
Klebsiella_pneumoniae	GCF_001902955.3	1437_2342	TRUE	NA
Lactobacillus_mucosae	GCF_000789175.1	DPC_6426	TRUE	Noise
Lactobacillus_mucosae	GCF_001436025.1	DSM_13345	TRUE	NA
Lactobacillus_mucosae	GCF_900109445.1	KHPC15	TRUE	NA
Lactobacillus_mucosae	GCF_900114225.1	KHPX11	TRUE	Noise
Lactobacillus_mucosae	GCA_000248095.3	LM1	TRUE	Target
Lactobacillus_mucosae	GCF_001040725.1	Marseille	TRUE	Noise
Lactobacillus_mucosae	GCF_900103925.1	WCC8	TRUE	NA
Lactobacillus_mucosae	GCF_000766905.1	CRL573	TRUE	Noise
Lactobacillus_reuteri	GCF_002254245.1	103o	TRUE	NA
Lactobacillus_reuteri	GCF_002254165.1	105c	TRUE	NA
Lactobacillus_reuteri	GCF_002254175.1	105d	TRUE	NA
Lactobacillus_reuteri	GCF_002254115.1	105i	TRUE	NA
Lactobacillus_reuteri	GCF_002254105.1	105n	TRUE	NA
Lactobacillus_reuteri	GCF_002254045.1	105o	TRUE	NA
Lactobacillus_reuteri	GCF_002254025.1	105p	TRUE	NA
Lactobacillus_reuteri	GCF_002254035.1	107e	TRUE	NA
Lactobacillus_reuteri	GCF_002253955.1	107j	TRUE	NA
Lactobacillus_reuteri	GCF_002253965.1	111b	TRUE	NA
Lactobacillus_reuteri	GCF_002253905.1	111v	TRUE	NA
Lactobacillus_reuteri	GCF_002253825.1	114h	TRUE	NA
Lactobacillus_reuteri	GCF_002253865.1	114q	TRUE	NA
Lactobacillus_reuteri	GCF_002253875.1	117n	TRUE	NA
Lactobacillus_reuteri	GCF_002253765.1	117w	TRUE	NA
Lactobacillus_reuteri	GCF_001703855.1	480_44	TRUE	NA
Lactobacillus_reuteri	GCF_001703865.1	482_46	TRUE	NA
Lactobacillus_reuteri	GCF_001703935.1	484_39	TRUE	NA
Lactobacillus_reuteri	GCF_002253705.1	609d	TRUE	NA
Lactobacillus_reuteri	GCF_002253685.1	609e	TRUE	NA
Lactobacillus_reuteri	GCF_002253625.1	609i	TRUE	NA
Lactobacillus_reuteri	GCF_002160565.1	An166	TRUE	NA
Lactobacillus_reuteri	GCF_002159305.1	An71	TRUE	NA
Lactobacillus_reuteri	GCF_000236455.2	ATCC_53608	TRUE	Noise
Lactobacillus_reuteri	GCF_002027295.1	CECT8605	TRUE	NA
Lactobacillus_reuteri	GCF_000159615.1	CF48_3A	TRUE	NA
Lactobacillus_reuteri	GCF_002112245.1	CSF8	TRUE	Noise
Lactobacillus_reuteri	GCA_000016825.1	DSM_20016	TRUE	NA
Lactobacillus_reuteri	GCF_001434615.1	DSM_20016	TRUE	NA
Lactobacillus_reuteri	GCF_000410995.1	I5007	TRUE	NA
Lactobacillus_reuteri	GCF_001046835.1	IRT	TRUE	NA
Lactobacillus_reuteri	GCF_002112225.1	JCM_1081	TRUE	NA
Lactobacillus_reuteri	GCF_002128485.1	KLR1001	TRUE	NA
Lactobacillus_reuteri	GCF_002128525.1	KLR1004	TRUE	NA
Lactobacillus_reuteri	GCF_002128555.1	KLR2002	TRUE	NA
Lactobacillus_reuteri	GCF_002128585.1	KLR2003	TRUE	NA
Lactobacillus_reuteri	GCF_002128715.1	KLR2004	TRUE	NA
Lactobacillus_reuteri	GCF_002128635.1	KLR3003	TRUE	NA
Lactobacillus_reuteri	GCF_002128655.1	KLR3004	TRUE	NA
Lactobacillus_reuteri	GCF_002128765.1	KLR3006	TRUE	NA
Lactobacillus_reuteri	GCF_000179455.1	lpuph	TRUE	NA
Lactobacillus_reuteri	GCF_002156605.1	LR0	TRUE	Noise
Lactobacillus_reuteri	GCF_000758185.1	LTH5448	TRUE	Target
Lactobacillus_reuteri	GCF_002112195.1	M27U15	TRUE	NA
Lactobacillus_reuteri	GCF_002007085.1	MD_IIE_43	TRUE	NA
Lactobacillus_reuteri	GCF_000179435.1	mlc3	TRUE	NA
Lactobacillus_reuteri	GCF_002112805.1	MM34_4A	TRUE	NA
Lactobacillus_reuteri	GCF_001705505.1	P43	TRUE	NA
Lactobacillus_reuteri	GCF_000159455.2	SD2112	TRUE	NA
Lactobacillus_reuteri	GCF_000439275.1	TD1	TRUE	Noise
Lactobacillus_reuteri	GCF_000168255.1	100_23	TRUE	NA
Lactobacillus_rhamnosus	GCF_001062885.1	186_LRHA	TRUE	NA
Lactobacillus_rhamnosus	GCF_000814485.1	308	TRUE	NA
Lactobacillus_rhamnosus	GCF_001064515.1	319_LRHA	TRUE	NA
Lactobacillus_rhamnosus	GCF_001063655.1	526_LRHA	TRUE	NA
Lactobacillus_rhamnosus	GCF_001066975.1	699_LRHA	TRUE	NA
Lactobacillus_rhamnosus	GCF_001067625.1	893_LRHA	TRUE	NA
Lactobacillus_rhamnosus	GCF_001067885.1	906_LRHA	TRUE	NA
Lactobacillus_rhamnosus	GCF_001068195.1	943_LRHA	TRUE	NA
Lactobacillus_rhamnosus	GCF_001068215.1	944_LRHA	TRUE	NA
Lactobacillus_rhamnosus	GCF_001068015.1	979_LRHA	TRUE	NA
Lactobacillus_rhamnosus	GCF_001831275.1	ASCC_1521	TRUE	NA
Lactobacillus_rhamnosus	GCF_001831225.1	ASCC_3016	TRUE	Target
Lactobacillus_rhamnosus	GCF_000235865.1	ATCC_21052	TRUE	NA
Lactobacillus_rhamnosus	GCF_000233755.1	ATCC_8530	TRUE	Noise
Lactobacillus_rhamnosus	GCF_002406705.1	B1	TRUE	NA
Lactobacillus_rhamnosus	GCF_001988935.1	BFE5264	TRUE	NA
Lactobacillus_rhamnosus	GCF_001005625.1	CNCM_I_3698	TRUE	NA
Lactobacillus_rhamnosus	GCA_000026505.1	GG	TRUE	NA
Lactobacillus_rhamnosus	GCF_001756565.1	HCT70	TRUE	Noise
Lactobacillus_rhamnosus	GCF_000173255.4	HN001	TRUE	NA
Lactobacillus_rhamnosus	GCF_002238035.1	IBL027	TRUE	NA
Lactobacillus_rhamnosus	GCF_001991035.1	L156_4	TRUE	NA
Lactobacillus_rhamnosus	GCF_000784375.1	L34	TRUE	NA
Lactobacillus_rhamnosus	GCF_000160175.1	LMS2_1	TRUE	NA
Lactobacillus_rhamnosus	GCF_001044025.1	Lr108	TRUE	Noise
Lactobacillus_rhamnosus	GCF_000508405.1	LR231	TRUE	Noise
Lactobacillus_rhamnosus	GCF_002286235.1	LR5	TRUE	NA
Lactobacillus_rhamnosus	GCF_001721925.1	LRB	TRUE	NA
Lactobacillus_rhamnosus	GCF_001657165.1	Lrh10	TRUE	NA
Lactobacillus_rhamnosus	GCF_001657055.1	Lrh18	TRUE	NA
Lactobacillus_rhamnosus	GCF_001656675.1	Lrh20	TRUE	NA
Lactobacillus_rhamnosus	GCF_001656995.1	Lrh21	TRUE	NA
Lactobacillus_rhamnosus	GCF_001656655.1	Lrh22	TRUE	NA
Lactobacillus_rhamnosus	GCF_001656975.1	Lrh25	TRUE	NA
Lactobacillus_rhamnosus	GCF_001656945.1	Lrh27	TRUE	NA
Lactobacillus_rhamnosus	GCF_001656925.1	Lrh28	TRUE	NA
Lactobacillus_rhamnosus	GCF_001656585.1	Lrh29	TRUE	NA
Lactobacillus_rhamnosus	GCF_001656895.1	Lrh30	TRUE	NA
Lactobacillus_rhamnosus	GCF_001656575.1	Lrh31	TRUE	NA
Lactobacillus_rhamnosus	GCF_002103155.1	Lrh38	TRUE	NA
Lactobacillus_rhamnosus	GCF_002103215.1	Lrh46	TRUE	NA
Lactobacillus_rhamnosus	GCF_001656875.1	Lrh4	TRUE	NA
Lactobacillus_rhamnosus	GCF_001656835.1	Lrh6	TRUE	NA
Lactobacillus_rhamnosus	GCF_001656815.1	Lrh7	TRUE	NA
Lactobacillus_rhamnosus	GCF_001656535.1	Lrh8	TRUE	NA
Lactobacillus_rhamnosus	GCF_001656785.1	Lrh9	TRUE	NA
Lactobacillus_rhamnosus	GCF_000712515.1	PEL6	TRUE	NA
Lactobacillus_rhamnosus	GCF_002076955.1	Pen	TRUE	NA
Lactobacillus_rhamnosus	GCF_002027355.1	R709	TRUE	NA
Lactobacillus_rhamnosus	GCF_001981725.1	RI_004	TRUE	NA
Lactobacillus_rhamnosus	GCF_000801045.1	116	TRUE	NA
Lactobacillus_salivarius	GCF_001066665.1	866_LSAL	TRUE	NA
Lactobacillus_salivarius	GCF_002079805.1	AH43324	TRUE	Noise
Lactobacillus_salivarius	GCF_002161265.1	An84	TRUE	NA
Lactobacillus_salivarius	GCF_002735985.1	BCRC_12574	TRUE	NA
Lactobacillus_salivarius	GCF_002736025.1	BCRC_14759	TRUE	NA
Lactobacillus_salivarius	GCF_002079745.1	CCuG2753OB	TRUE	NA
Lactobacillus_salivarius	GCF_002079705.1	CCuG44481	TRUE	NA
Lactobacillus_salivarius	GCF_002079685.1	CCuG45735	TRUE	NA
Lactobacillus_salivarius	GCF_002079645.1	CCuG47171	TRUE	NA
Lactobacillus_salivarius	GCF_001723525.1	CICC_23174	TRUE	NA
Lactobacillus_salivarius	GCF_002079595.1	DSM_20492	TRUE	NA
Lactobacillus_salivarius	GCF_002079545.1	gul2	TRUE	NA
Lactobacillus_salivarius	GCF_002079525.1	JCM_1040	TRUE	NA
Lactobacillus_salivarius	GCF_002079505.1	JCM_1042	TRUE	NA
Lactobacillus_salivarius	GCF_002079485.1	JCM_1044	TRUE	NA
Lactobacillus_salivarius	GCF_002079465.1	JCM_1045	TRUE	NA
Lactobacillus_salivarius	GCF_000758365.1	JCM1046	TRUE	NA
Lactobacillus_salivarius	GCF_002079425.1	JCM_1047	TRUE	NA
Lactobacillus_salivarius	GCF_002079405.1	JCM_1230	TRUE	NA
Lactobacillus_salivarius	GCF_002289985.1	KLA001	TRUE	NA
Lactobacillus_salivarius	GCF_002289615.1	KLA002	TRUE	NA
Lactobacillus_salivarius	GCF_002289605.1	KLA003	TRUE	NA
Lactobacillus_salivarius	GCF_002289625.1	KLA004	TRUE	Noise
Lactobacillus_salivarius	GCF_002289665.1	KLF002	TRUE	NA
Lactobacillus_salivarius	GCF_002289685.1	KLF003	TRUE	NA
Lactobacillus_salivarius	GCF_002289735.1	KLF004	TRUE	NA
Lactobacillus_salivarius	GCF_002289725.1	KLF005	TRUE	NA
Lactobacillus_salivarius	GCF_002289745.1	KLF007	TRUE	NA
Lactobacillus_salivarius	GCF_002135095.1	KLW001	TRUE	NA
Lactobacillus_salivarius	GCF_002289785.1	KLW002	TRUE	NA
Lactobacillus_salivarius	GCF_002289815.1	KLW003	TRUE	Noise
Lactobacillus_salivarius	GCF_002289795.1	KLW004	TRUE	NA
Lactobacillus_salivarius	GCF_002289845.1	KLW005	TRUE	NA
Lactobacillus_salivarius	GCF_002289865.1	KLW006	TRUE	NA
Lactobacillus_salivarius	GCF_002289875.1	KLW007	TRUE	NA
Lactobacillus_salivarius	GCF_002289925.1	KLW009	TRUE	NA
Lactobacillus_salivarius	GCF_002289935.1	KLW010	TRUE	NA
Lactobacillus_salivarius	GCF_002079435.1	L21	TRUE	NA
Lactobacillus_salivarius	GCF_002250405.1	L28	TRUE	NA
Lactobacillus_salivarius	GCF_002079385.1	LMG_14476	TRUE	NA
Lactobacillus_salivarius	GCF_002079325.1	NCIMB702343	TRUE	NA
Lactobacillus_salivarius	GCF_002079925.1	NCIMB8817	TRUE	Noise
Lactobacillus_salivarius	GCF_002079335.1	NCIMB8818	TRUE	NA
Lactobacillus_salivarius	GCF_001011095.1	Ren	TRUE	NA
Lactobacillus_salivarius	GCF_002738245.1	SGL_03	TRUE	NA
Lactobacillus_salivarius	GCF_000260335.1	SMXD51	TRUE	NA
Lactobacillus_salivarius	GCA_000008925.1	UCC118	TRUE	Target
Lactobacillus_salivarius	GCF_002162055.1	ZLS006	TRUE	NA
Lactobacillus_salivarius	GCF_001063855.1	609_LSAL	TRUE	NA
Pediococcus_acidilactici	GCF_000526815.1	AGR20	TRUE	Noise
Pediococcus_acidilactici	GCF_001436795.1	AS1_2696	TRUE	NA
Pediococcus_acidilactici	GCF_001922325.1	BCC1	TRUE	NA
Pediococcus_acidilactici	GCF_000380265.1	D3	TRUE	NA
Pediococcus_acidilactici	GCF_001437115.1	DSM_19927	TRUE	NA
Pediococcus_acidilactici	GCA_000146325.1	DSM_20284	TRUE	NA
Pediococcus_acidilactici	GCF_001294765.1	K3	TRUE	Noise
Pediococcus_acidilactici	GCF_000235805.1	MA18_5M	TRUE	NA
Pediococcus_acidilactici	GCF_000319265.1	NGRI_0510Q	TRUE	NA
Pediococcus_acidilactici	GCF_001634455.1	NRCC1	TRUE	Target
Pediococcus_acidilactici	GCF_001634445.1	NRCC2	TRUE	NA
Pediococcus_acidilactici	GCF_001638245.1	NRCC3	TRUE	NA
Pediococcus_acidilactici	GCF_001867265.1	NRCC4	TRUE	NA
Pediococcus_acidilactici	GCF_001461015.1	S1	TRUE	NA
Pediococcus_acidilactici	GCF_900163535.1	S7	TRUE	Noise
Pediococcus_acidilactici	GCF_002173595.1	SRCM100313	TRUE	NA
Pediococcus_acidilactici	GCF_001672605.1	SRCM100320	TRUE	Noise
Pediococcus_acidilactici	GCF_002173575.1	SRCM100424	TRUE	NA
Pediococcus_acidilactici	GCF_002174215.1	SRCM101189	TRUE	NA
Pediococcus_acidilactici	GCF_002553675.1	UMNPBX20	TRUE	NA
Pediococcus_acidilactici	GCF_000163095.1	7_4	TRUE	NA
Streptococcus_salivarius	GCF_001069445.1	1270_SSAL	TRUE	NA
Streptococcus_salivarius	GCF_001070595.1	140_SSAL	TRUE	NA
Streptococcus_salivarius	GCF_001659655.1	20_02_S1	TRUE	NA
Streptococcus_salivarius	GCF_001659645.1	20_12_S2	TRUE	NA
Streptococcus_salivarius	GCF_001657895.1	2202_S3	TRUE	NA
Streptococcus_salivarius	GCF_001906885.1	22_08_S7	TRUE	NA
Streptococcus_salivarius	GCF_002093995.1	34_09_S8	TRUE	NA
Streptococcus_salivarius	GCF_001906895.1	34_19_S9	TRUE	NA
Streptococcus_salivarius	GCF_001906915.1	34_24_S10	TRUE	NA
Streptococcus_salivarius	GCF_001906965.1	37_08_S12	TRUE	NA
Streptococcus_salivarius	GCF_001906995.1	37_09_S13	TRUE	NA
Streptococcus_salivarius	GCF_002094035.1	39_01_S14	TRUE	NA
Streptococcus_salivarius	GCF_001907045.1	39_07_S15	TRUE	NA
Streptococcus_salivarius	GCF_001907005.1	39_09_S16	TRUE	NA
Streptococcus_salivarius	GCF_001907055.1	40_02_S18	TRUE	NA
Streptococcus_salivarius	GCF_001074945.1	726_SSAL	TRUE	Noise
Streptococcus_salivarius	GCF_001906975.1	84_12_S20	TRUE	Target
Streptococcus_salivarius	GCF_002094045.1	85_02_s21	TRUE	NA
Streptococcus_salivarius	GCF_001907065.1	85_04_S22	TRUE	NA
Streptococcus_salivarius	GCF_001907105.1	85_05_S23	TRUE	NA
Streptococcus_salivarius	GCF_002094005.1	85_06_S24	TRUE	NA
Streptococcus_salivarius	GCF_002094975.1	ATCC_25975	TRUE	Noise
Streptococcus_salivarius	GCF_002094955.1	ATCC_27945	TRUE	NA
Streptococcus_salivarius	GCF_900143035.1	ATCC_7073	TRUE	NA
Streptococcus_salivarius	GCF_000253335.1	CCHSS3	TRUE	NA
Streptococcus_salivarius	GCF_002073835.1	FDAARGOS_259	TRUE	NA
Streptococcus_salivarius	GCA_000785515.1	NA	TRUE	NA
Streptococcus_salivarius	GCF_001546835.1	GED7778A	TRUE	NA
Streptococcus_salivarius	GCF_000448685.2	HSISS4	TRUE	Noise
Streptococcus_salivarius	GCF_001543085.1	JF	TRUE	NA
Streptococcus_salivarius	GCF_000253315.1	JIM8777	TRUE	NA
Streptococcus_salivarius	GCF_000286295.1	K12	TRUE	Noise
Streptococcus_salivarius	GCF_000963335.1	KB005	TRUE	NA
Streptococcus_salivarius	GCF_000225385.1	M18	TRUE	NA
Streptococcus_salivarius	GCF_002417605.1	MIT_14_1770_C1	TRUE	NA
Streptococcus_salivarius	GCF_000714445.1	NU10	TRUE	NA
Streptococcus_salivarius	GCF_000257585.1	PS4	TRUE	NA
Streptococcus_salivarius	GCF_000174715.1	SK126	TRUE	NA
Streptococcus_salivarius	GCF_000963265.1	UC3162	TRUE	NA
Streptococcus_salivarius	GCF_000714455.1	YU10	TRUE	NA
Streptococcus_salivarius	GCF_001069855.1	1003_SOLI	TRUE	NA
Streptococcus_thermophilus	GCF_900094135.1	ACA_DC_2	TRUE	Target
Streptococcus_thermophilus	GCF_002012365.1	APC151	TRUE	NA
Streptococcus_thermophilus	GCF_000698885.1	ASCC_1275	TRUE	NA
Streptococcus_thermophilus	GCF_002443035.1	B59671	TRUE	NA
Streptococcus_thermophilus	GCF_001306395.1	C106	TRUE	NA
Streptococcus_thermophilus	GCF_000011845.1	CNRZ1066	TRUE	NA
Streptococcus_thermophilus	GCF_001685375.1	CS8	TRUE	NA
Streptococcus_thermophilus	GCF_000500565.1	DGCC7710	TRUE	NA
Streptococcus_thermophilus	GCA_001514435.1	NA	TRUE	NA
Streptococcus_thermophilus	GCF_001705585.1	KLDS_3_1003	TRUE	NA
Streptococcus_thermophilus	GCF_001266475.1	KLDS3_1012	TRUE	NA
Streptococcus_thermophilus	GCF_001663795.1	KLDS_SM	TRUE	NA
Streptococcus_thermophilus	GCF_000014485.1	LMD_9	TRUE	Noise
Streptococcus_thermophilus	GCA_000011825.1	LMG_18311	TRUE	NA
Streptococcus_thermophilus	GCA_000521265.1	M17PTZA496	TRUE	NA
Streptococcus_thermophilus	GCF_000521265.1	M17PTZA496	TRUE	Noise
Streptococcus_thermophilus	GCF_001280285.1	MN_BM_A01	TRUE	NA
Streptococcus_thermophilus	GCF_001008015.1	MN_BM_A02	TRUE	NA
Streptococcus_thermophilus	GCF_000262675.1	MN_ZLW_002	TRUE	NA
Streptococcus_thermophilus	GCF_000335515.1	MTCC_5460	TRUE	NA
Streptococcus_thermophilus	GCF_000335495.1	MTCC_5461	TRUE	NA
Streptococcus_thermophilus	GCF_000521325.1	MTH17CL396	TRUE	Noise
Streptococcus_thermophilus	GCF_000182875.1	ND03	TRUE	NA
Streptococcus_thermophilus	GCF_001855705.1	ND07	TRUE	NA
Streptococcus_thermophilus	GCF_000971665.1	SMQ_301	TRUE	NA
Streptococcus_thermophilus	GCF_001624915.1	St1_GS_2	TRUE	NA
Streptococcus_thermophilus	GCF_001624895.1	St1_WT	TRUE	NA
Streptococcus_thermophilus	GCF_002286255.1	ST3	TRUE	Noise
Streptococcus_thermophilus	GCF_000521285.1	TH1435	TRUE	NA
Streptococcus_thermophilus	GCF_000521305.1	TH1436	TRUE	NA
Streptococcus_thermophilus	GCF_000572095.1	TH1477	TRUE	NA
Streptococcus_thermophilus	GCF_000572065.1	TH982	TRUE	NA
Streptococcus_thermophilus	GCF_000836675.1	TH985	TRUE	NA
Streptococcus_thermophilus	GCF_001867185.1	UC8547del3	TRUE	NA
Streptococcus_thermophilus	GCF_001867245.1	UC8547	TRUE	NA
Streptococcus_thermophilus	GCF_000836595.1	1F8CT	TRUE	NA

## Sheet: S5. Spp. Metadata
species	habit.oral	oxygen.tolerant	oxygen.class	habit.site	gram_stain	spore_forming
Actinobaculum_massiliense	FALSE	TRUE	microaerophile	unknown	positive	non-spore-forming
Actinobaculum_schaalii	FALSE	FALSE	unknown	unknown	positive	unknown
Actinobaculum_sp_oral_taxon_183	TRUE	FALSE	unknown	oral	unknown	unknown
Actinomyces_graevenitzii	TRUE	TRUE	microaerophile	oral	positive	non-spore-forming
Actinomyces_johnsonii	TRUE	FALSE	anaerobe	oral	positive	unknown
Actinomyces_massiliensis	TRUE	TRUE	microaerophile	oral	positive	non-spore-forming
Actinomyces_naeslundii	TRUE	TRUE	microaerophile	oral	positive	unknown
Actinomyces_neuii	FALSE	TRUE	microaerophile	vaginal	positive	non-spore-forming
Actinomyces_odontolyticus	TRUE	TRUE	microaerophile	oral	positive	unknown
Actinomyces_oris	TRUE	FALSE	unknown	oral	positive	unknown
Actinomyces_sp_HPA0247	TRUE	FALSE	anaerobe	oral	positive	unknown
Actinomyces_sp_ICM39	TRUE	FALSE	anaerobe	oral	positive	unknown
Actinomyces_sp_ICM47	TRUE	FALSE	anaerobe	oral	positive	unknown
Actinomyces_sp_oral_taxon_180	TRUE	FALSE	anaerobe	oral	positive	unknown
Actinomyces_sp_oral_taxon_448	TRUE	FALSE	anaerobe	oral	positive	unknown
Actinomyces_turicensis	FALSE	FALSE	unknown	gut	positive	unknown
Actinomyces_viscosus	TRUE	TRUE	microaerophile	oral	positive	unknown
Mobiluncus_curtisii	FALSE	FALSE	anaerobe	vaginal	unknown	unknown
Varibaculum_cambriense	FALSE	FALSE	anaerobe	unknown	unknown	unknown
Corynebacterium_accolens	TRUE	TRUE	aerobe	skin	positive	non-spore-forming
Corynebacterium_amycolatum	FALSE	FALSE	unknown	skin	positive	non-spore-forming
Corynebacterium_durum	TRUE	TRUE	aerobe	oral	positive	non-spore-forming
Corynebacterium_glutamicum	FALSE	TRUE	anaerobe, facultative	gut	positive	non-spore-forming
Corynebacterium_kroppenstedtii	FALSE	TRUE	anaerobe, facultative	skin	positive	non-spore-forming
Corynebacterium_matruchotii	TRUE	FALSE	unknown	oral	positive	non-spore-forming
Corynebacterium_propinquum	TRUE	FALSE	unknown	skin	positive	non-spore-forming
Corynebacterium_pseudodiphtheriticum	TRUE	FALSE	unknown	skin	positive	non-spore-forming
Corynebacterium_pyruviciproducens	FALSE	TRUE	microaerophile	vaginal	positive	non-spore-forming
Corynebacterium_striatum	FALSE	FALSE	unknown	skin	positive	non-spore-forming
Kocuria_rhizophila	FALSE	TRUE	aerobe	skin	positive	unknown
Rothia_aeria	TRUE	TRUE	microaerophile	oral	positive	unknown
Rothia_dentocariosa	TRUE	TRUE	microaerophile	oral	positive	unknown
Rothia_mucilaginosa	TRUE	TRUE	aerobe	oral	positive	unknown
Propionibacterium_acnes	FALSE	TRUE	anaerobe, tolerant	skin	positive	non-spore-forming
Propionibacterium_freudenreichii	FALSE	TRUE	microaerophile	skin	positive	unknown
Propionibacterium_propionicum	FALSE	TRUE	microaerophile	oral	positive	unknown
Propionimicrobium_lymphophilum	FALSE	FALSE	anaerobe	unknown	unknown	unknown
Alloscardovia_omnicolens	FALSE	NA	unknown	unknown	unknown	unknown
Bifidobacterium_adolescentis	FALSE	FALSE	anaerobe	gut	positive	non-spore-forming
Bifidobacterium_angulatum	FALSE	FALSE	anaerobe	gut	positive	non-spore-forming
Bifidobacterium_animalis	FALSE	FALSE	anaerobe	skin	positive	non-spore-forming
Bifidobacterium_bifidum	FALSE	FALSE	anaerobe	gut	positive	non-spore-forming
Bifidobacterium_breve	FALSE	FALSE	anaerobe	vaginal	positive	non-spore-forming
Bifidobacterium_catenulatum	FALSE	FALSE	anaerobe	gut	positive	non-spore-forming
Bifidobacterium_dentium	FALSE	FALSE	anaerobe	vaginal	positive	non-spore-forming
Bifidobacterium_longum	FALSE	FALSE	anaerobe	gut	positive	non-spore-forming
Bifidobacterium_pseudocatenulatum	FALSE	FALSE	anaerobe	gut	positive	non-spore-forming
Bifidobacterium_pseudolongum	FALSE	FALSE	anaerobe	gut	positive	non-spore-forming
Gardnerella_vaginalis	FALSE	NA	unknown	unknown	unknown	unknown
Parascardovia_denticolens	FALSE	FALSE	anaerobe	unknown	unknown	unknown
Scardovia_inopinata	FALSE	FALSE	anaerobe	unknown	positive	unknown
Scardovia_wiggsiae	TRUE	FALSE	anaerobe	oral	positive	non-spore-forming
Adlercreutzia_equolifaciens	FALSE	FALSE	anaerobe	unknown	unknown	unknown
Atopobium_minutum	FALSE	FALSE	anaerobe	gut	positive	non-spore-forming
Atopobium_parvulum	TRUE	FALSE	anaerobe	oral	positive	non-spore-forming
Atopobium_rimae	TRUE	FALSE	anaerobe	oral	positive	non-spore-forming
Atopobium_sp_oral_taxon_199	TRUE	FALSE	anaerobe	oral	positive	non-spore-forming
Atopobium_vaginae	FALSE	TRUE	anaerobe, facultative	vaginal	positive	non-spore-forming
Collinsella_aerofaciens	FALSE	FALSE	anaerobe	gut	positive	non-spore-forming
Collinsella_intestinalis	FALSE	FALSE	anaerobe	gut	unknown	unknown
Collinsella_stercoris	FALSE	FALSE	anaerobe	gut	positive	unknown
Collinsella_tanakaei	FALSE	FALSE	anaerobe	gut	positive	non-spore-forming
Coriobacteriaceae_bacterium_phI	FALSE	FALSE	unknown	gut	unknown	unknown
Eggerthella_lenta	FALSE	FALSE	anaerobe	gut	positive	non-spore-forming
Eggerthella_sp_1_3_56FAA	FALSE	FALSE	anaerobe	gut	unknown	unknown
Gordonibacter_pamelaeae	FALSE	FALSE	anaerobe	unknown	unknown	unknown
Olsenella_profusa	TRUE	FALSE	anaerobe	oral	positive	non-spore-forming
Olsenella_uli	TRUE	FALSE	anaerobe	oral	positive	non-spore-forming
Slackia_exigua	TRUE	FALSE	anaerobe	oral	unknown	unknown
Slackia_piriformis	FALSE	FALSE	anaerobe	gut	positive	non-spore-forming
Bacteroides_caccae	FALSE	FALSE	anaerobe	gut	negative	non-spore-forming
Bacteroides_cellulosilyticus	FALSE	FALSE	anaerobe	gut	negative	non-spore-forming
Bacteroides_clarus	FALSE	FALSE	anaerobe	gut	negative	non-spore-forming
Bacteroides_coprocola	FALSE	FALSE	anaerobe	gut	negative	non-spore-forming
Bacteroides_dorei	FALSE	FALSE	anaerobe	gut	negative	non-spore-forming
Bacteroides_eggerthii	FALSE	FALSE	anaerobe	gut	negative	unknown
Bacteroides_faecis	FALSE	FALSE	anaerobe	gut	negative	non-spore-forming
Bacteroides_finegoldii	FALSE	FALSE	anaerobe	gut	negative	non-spore-forming
Bacteroides_fluxus	FALSE	FALSE	anaerobe	gut	negative	non-spore-forming
Bacteroides_fragilis	FALSE	FALSE	anaerobe	gut	negative	non-spore-forming
Bacteroides_gallinarum	FALSE	FALSE	anaerobe	gut	negative	unknown
Bacteroides_intestinalis	FALSE	FALSE	anaerobe	gut	negative	non-spore-forming
Bacteroides_massiliensis	FALSE	FALSE	anaerobe	gut	negative	non-spore-forming
Bacteroides_nordii	FALSE	FALSE	anaerobe	gut	negative	unknown
Bacteroides_oleiciplenus	FALSE	FALSE	anaerobe	gut	negative	non-spore-forming
Bacteroides_ovatus	FALSE	FALSE	anaerobe	gut	negative	non-spore-forming
Bacteroides_plebeius	FALSE	FALSE	anaerobe	gut	negative	non-spore-forming
Bacteroides_salyersiae	FALSE	FALSE	anaerobe	gut	negative	non-spore-forming
Bacteroides_sp_1_1_30	FALSE	FALSE	anaerobe	gut	negative	unknown
Bacteroides_sp_1_1_6	FALSE	FALSE	anaerobe	gut	negative	unknown
Bacteroides_sp_2_1_22	FALSE	FALSE	anaerobe	gut	negative	unknown
Bacteroides_sp_3_1_19	FALSE	FALSE	anaerobe	unknown	negative	unknown
Bacteroides_sp_4_3_47FAA	FALSE	FALSE	anaerobe	gut	negative	unknown
Bacteroides_stercoris	FALSE	FALSE	anaerobe	gut	negative	unknown
Bacteroides_thetaiotaomicron	FALSE	FALSE	anaerobe	gut	negative	non-spore-forming
Bacteroides_uniformis	FALSE	FALSE	anaerobe	gut	negative	non-spore-forming
Bacteroides_vulgatus	FALSE	FALSE	anaerobe	gut	negative	non-spore-forming
Bacteroides_xylanisolvens	FALSE	FALSE	anaerobe	gut	negative	non-spore-forming
Bacteroidales_bacterium_ph8	FALSE	NA	unknown	unknown	unknown	unknown
Barnesiella_intestinihominis	FALSE	FALSE	anaerobe	unknown	unknown	unknown
Butyricimonas_synergistica	FALSE	FALSE	anaerobe	unknown	unknown	unknown
Coprobacter_fastidiosus	FALSE	FALSE	anaerobe	unknown	unknown	unknown
Dysgonomonas_mossii	FALSE	TRUE	microaerophile	gut	unknown	unknown
Odoribacter_laneus	FALSE	FALSE	anaerobe	gut	negative	non-spore-forming
Odoribacter_splanchnicus	FALSE	FALSE	anaerobe	gut	negative	non-spore-forming
Parabacteroides_distasonis	FALSE	FALSE	anaerobe	gut	negative	non-spore-forming
Parabacteroides_goldsteinii	FALSE	FALSE	anaerobe	gut	negative	non-spore-forming
Parabacteroides_johnsonii	FALSE	FALSE	anaerobe	gut	negative	non-spore-forming
Parabacteroides_merdae	FALSE	FALSE	anaerobe	gut	negative	non-spore-forming
Porphyromonas_asaccharolytica	FALSE	FALSE	anaerobe	vaginal	negative	non-spore-forming
Porphyromonas_bennonis	FALSE	FALSE	anaerobe	skin	negative	non-spore-forming
Porphyromonas_somerae	FALSE	FALSE	anaerobe	skin	negative	non-spore-forming
Porphyromonas_uenonis	FALSE	FALSE	anaerobe	vaginal	negative	non-spore-forming
Alloprevotella_tannerae	TRUE	FALSE	anaerobe	oral	unknown	unknown
Paraprevotella_clara	FALSE	FALSE	anaerobe	gut	negative	non-spore-forming
Paraprevotella_xylaniphila	FALSE	FALSE	anaerobe	gut	negative	non-spore-forming
Prevotella_bivia	TRUE	FALSE	anaerobe	vaginal	negative	unknown
Prevotella_buccae	TRUE	FALSE	anaerobe	oral	negative	unknown
Prevotella_buccalis	FALSE	FALSE	anaerobe	vaginal	negative	unknown
Prevotella_copri	FALSE	FALSE	anaerobe	gut	negative	non-spore-forming
Prevotella_denticola	TRUE	FALSE	anaerobe	vaginal	negative	unknown
Prevotella_disiens	FALSE	FALSE	anaerobe	vaginal	negative	unknown
Prevotella_histicola	TRUE	FALSE	anaerobe	oral	negative	non-spore-forming
Prevotella_melaninogenica	TRUE	FALSE	anaerobe	oral	negative	unknown
Prevotella_nanceiensis	TRUE	FALSE	anaerobe	oral	negative	non-spore-forming
Prevotella_nigrescens	TRUE	FALSE	anaerobe	oral	negative	unknown
Prevotella_oralis	TRUE	FALSE	anaerobe	oral	negative	unknown
Prevotella_oris	TRUE	FALSE	anaerobe	oral	negative	unknown
Prevotella_pallens	TRUE	FALSE	anaerobe	oral	negative	unknown
Prevotella_stercorea	FALSE	FALSE	anaerobe	gut	negative	non-spore-forming
Prevotella_timonensis	FALSE	FALSE	anaerobe	vaginal	negative	non-spore-forming
Prevotella_veroralis	TRUE	FALSE	anaerobe	oral	negative	unknown
Alistipes_finegoldii	FALSE	FALSE	anaerobe	gut	negative	non-spore-forming
Alistipes_indistinctus	FALSE	FALSE	anaerobe	gut	negative	non-spore-forming
Alistipes_onderdonkii	FALSE	FALSE	anaerobe	gut	negative	non-spore-forming
Alistipes_putredinis	FALSE	FALSE	anaerobe	gut	negative	non-spore-forming
Alistipes_senegalensis	FALSE	FALSE	anaerobe	gut	negative	non-spore-forming
Alistipes_shahii	FALSE	FALSE	anaerobe	gut	negative	non-spore-forming
Alistipes_sp_AP11	FALSE	FALSE	anaerobe	gut	negative	non-spore-forming
Alistipes_sp_HGB5	FALSE	FALSE	anaerobe	gut	negative	non-spore-forming
Alistipes_sp_JC136	FALSE	FALSE	anaerobe	gut	negative	non-spore-forming
Capnocytophaga_gingivalis	TRUE	TRUE	microaerophile	oral	unknown	unknown
candidate_division_TM7_single_cell_isolate_TM7b	FALSE	FALSE	unknown	oral	unknown	unknown
candidate_division_TM7_single_cell_isolate_TM7c	FALSE	FALSE	unknown	oral	unknown	unknown
Bacillus_amyloliquefaciens	FALSE	TRUE	aerobe	unknown	positive	spore-forming
Gemella_haemolysans	TRUE	FALSE	unknown	oral	positive	non-spore-forming
Gemella_morbillorum	TRUE	FALSE	anaerobe	oral	positive	non-spore-forming
Gemella_sanguinis	TRUE	FALSE	unknown	oral	positive	non-spore-forming
Staphylococcus_aureus	TRUE	TRUE	anaerobe, facultative	skin	positive	non-spore-forming
Staphylococcus_epidermidis	TRUE	TRUE	anaerobe, facultative	skin	positive	unknown
Abiotrophia_defectiva	FALSE	NA	unknown	unknown	unknown	unknown
Facklamia_hominis	FALSE	FALSE	unknown	skin	unknown	unknown
Carnobacterium_maltaromaticum	FALSE	TRUE	aerobe	gut	unknown	unknown
Carnobacterium_maltaromaticum	FALSE	TRUE	aerobe	oral	unknown	unknown
Carnobacterium_maltaromaticum	FALSE	TRUE	aerobe	skin	unknown	unknown
Carnobacterium_maltaromaticum	FALSE	TRUE	aerobe	vaginal	unknown	unknown
Granulicatella_adiacens	TRUE	FALSE	anaerobe	oral	positive	spore-forming
Granulicatella_elegans	TRUE	FALSE	anaerobe	oral	positive	spore-forming
Enterococcus_asini	FALSE	TRUE	microaerophile	unknown	positive	non-spore-forming
Enterococcus_avium	FALSE	FALSE	unknown	unknown	positive	non-spore-forming
Enterococcus_casseliflavus	FALSE	TRUE	microaerophile	unknown	positive	non-spore-forming
Enterococcus_dispar	FALSE	TRUE	microaerophile	gut	positive	non-spore-forming
Enterococcus_durans	FALSE	TRUE	microaerophile	unknown	positive	non-spore-forming
Enterococcus_faecalis	FALSE	TRUE	microaerophile	skin	positive	non-spore-forming
Enterococcus_faecium	FALSE	TRUE	microaerophile	gut	positive	non-spore-forming
Enterococcus_gallinarum	FALSE	TRUE	microaerophile	gut	positive	non-spore-forming
Enterococcus_malodoratus	FALSE	TRUE	microaerophile	unknown	positive	non-spore-forming
Enterococcus_mundtii	FALSE	TRUE	microaerophile	unknown	positive	non-spore-forming
Enterococcus_raffinosus	FALSE	TRUE	microaerophile	unknown	positive	non-spore-forming
Lactobacillus_acidophilus	FALSE	TRUE	anaerobe, facultative	gut	positive	non-spore-forming
Lactobacillus_amylovorus	FALSE	TRUE	microaerophile	oral	positive	non-spore-forming
Lactobacillus_animalis	FALSE	TRUE	microaerophile	unknown	positive	non-spore-forming
Lactobacillus_brevis	FALSE	TRUE	aerobe	unknown	positive	non-spore-forming
Lactobacillus_casei_paracasei	FALSE	TRUE	anaerobe, facultative	gut	positive	non-spore-forming
Lactobacillus_crispatus	TRUE	FALSE	anaerobe	vaginal	positive	non-spore-forming
Lactobacillus_curvatus	FALSE	FALSE	unknown	skin	positive	non-spore-forming
Lactobacillus_delbrueckii	FALSE	TRUE	anaerobe, facultative	vaginal	positive	non-spore-forming
Lactobacillus_farciminis	FALSE	FALSE	unknown	unknown	positive	non-spore-forming
Lactobacillus_fermentum	TRUE	TRUE	anaerobe, facultative	vaginal	positive	non-spore-forming
Lactobacillus_gasseri	TRUE	TRUE	microaerophile	vaginal	positive	non-spore-forming
Lactobacillus_helveticus	FALSE	TRUE	microaerophile	oral	positive	non-spore-forming
Lactobacillus_iners	FALSE	TRUE	microaerophile	vaginal	positive	non-spore-forming
Lactobacillus_jensenii	FALSE	TRUE	microaerophile	vaginal	positive	non-spore-forming
Lactobacillus_johnsonii	FALSE	FALSE	anaerobe	unknown	positive	non-spore-forming
Lactobacillus_mucosae	FALSE	FALSE	anaerobe	gut	positive	non-spore-forming
Lactobacillus_oris	FALSE	TRUE	anaerobe, facultative	unknown	positive	non-spore-forming
Lactobacillus_pentosus	FALSE	TRUE	microaerophile	unknown	positive	non-spore-forming
Lactobacillus_plantarum	FALSE	TRUE	microaerophile	oral	positive	non-spore-forming
Lactobacillus_reuteri	FALSE	FALSE	unknown	vaginal	positive	non-spore-forming
Lactobacillus_rhamnosus	TRUE	TRUE	microaerophile	vaginal	positive	non-spore-forming
Lactobacillus_ruminis	FALSE	TRUE	microaerophile	gut	positive	non-spore-forming
Lactobacillus_sakei	TRUE	TRUE	anaerobe, facultative	skin	positive	non-spore-forming
Lactobacillus_salivarius	TRUE	TRUE	anaerobe, facultative	oral	positive	non-spore-forming
Lactobacillus_vaginalis	TRUE	TRUE	microaerophile	vaginal	positive	non-spore-forming
Lactobacillus_zeae	FALSE	FALSE	unknown	unknown	positive	non-spore-forming
Pediococcus_acidilactici	FALSE	TRUE	microaerophile	gut	positive	unknown
Pediococcus_lolii	FALSE	TRUE	microaerophile	unknown	positive	unknown
Pediococcus_pentosaceus	FALSE	TRUE	anaerobe, facultative	unknown	positive	unknown
Leuconostoc_carnosum	FALSE	FALSE	unknown	gut	positive	unknown
Leuconostoc_gasicomitatum	FALSE	FALSE	unknown	unknown	positive	unknown
Leuconostoc_gelidum	FALSE	FALSE	unknown	gut	positive	unknown
Leuconostoc_lactis	FALSE	TRUE	microaerophile	gut	positive	unknown
Leuconostoc_mesenteroides	FALSE	TRUE	anaerobe, facultative	gut	positive	unknown
Leuconostoc_pseudomesenteroides	FALSE	FALSE	unknown	unknown	positive	unknown
Weissella_cibaria	FALSE	TRUE	aerobe	gut	positive	unknown
Weissella_confusa	FALSE	TRUE	aerobe	gut	positive	unknown
Lactococcus_garvieae	FALSE	FALSE	unknown	gut	positive	non-spore-forming
Lactococcus_lactis	TRUE	TRUE	anaerobe, facultative	skin	positive	non-spore-forming
Lactococcus_raffinolactis	FALSE	FALSE	anaerobe	unknown	positive	non-spore-forming
Streptococcus_agalactiae	FALSE	TRUE	microaerophile	vaginal	positive	non-spore-forming
Streptococcus_anginosus	TRUE	TRUE	microaerophile	oral	positive	non-spore-forming
Streptococcus_australis	TRUE	TRUE	microaerophile	oral	positive	non-spore-forming
Streptococcus_constellatus	TRUE	TRUE	microaerophile	oral	positive	non-spore-forming
Streptococcus_cristatus	TRUE	FALSE	unknown	oral	positive	non-spore-forming
Streptococcus_dysgalactiae	FALSE	TRUE	anaerobe, facultative	oral	positive	non-spore-forming
Streptococcus_gallolyticus	FALSE	FALSE	anaerobe	gut	positive	non-spore-forming
Streptococcus_gordonii	TRUE	TRUE	microaerophile	oral	positive	non-spore-forming
Streptococcus_infantarius	FALSE	FALSE	unknown	gut	positive	non-spore-forming
Streptococcus_infantis	TRUE	TRUE	microaerophile	oral	positive	non-spore-forming
Streptococcus_intermedius	TRUE	TRUE	microaerophile	oral	positive	non-spore-forming
Streptococcus_lutetiensis	FALSE	FALSE	unknown	unknown	positive	non-spore-forming
Streptococcus_macedonicus	FALSE	TRUE	microaerophile	gut	positive	non-spore-forming
Streptococcus_mitis_oralis_pneumoniae	TRUE	TRUE	microaerophile	oral	positive	non-spore-forming
Streptococcus_mutans	TRUE	TRUE	microaerophile	oral	positive	non-spore-forming
Streptococcus_oligofermentans	FALSE	FALSE	unknown	oral	positive	non-spore-forming
Streptococcus_parasanguinis	TRUE	TRUE	microaerophile	oral	positive	non-spore-forming
Streptococcus_pasteurianus	FALSE	TRUE	microaerophile	gut	positive	non-spore-forming
Streptococcus_peroris	TRUE	TRUE	microaerophile	oral	positive	non-spore-forming
Streptococcus_pseudopneumoniae	FALSE	TRUE	microaerophile	skin	positive	non-spore-forming
Streptococcus_pyogenes	TRUE	TRUE	microaerophile	unknown	positive	non-spore-forming
Streptococcus_salivarius	TRUE	FALSE	unknown	oral	positive	non-spore-forming
Streptococcus_sanguinis	TRUE	TRUE	microaerophile	oral	positive	non-spore-forming
Streptococcus_suis	FALSE	TRUE	microaerophile	gut	positive	non-spore-forming
Streptococcus_thermophilus	FALSE	TRUE	anaerobe, facultative	skin	positive	non-spore-forming
Streptococcus_tigurinus	FALSE	TRUE	microaerophile	oral	positive	non-spore-forming
Streptococcus_urinalis	FALSE	TRUE	microaerophile	unknown	positive	non-spore-forming
Streptococcus_vestibularis	TRUE	TRUE	microaerophile	oral	positive	non-spore-forming
Butyricicoccus_pullicaecorum	FALSE	FALSE	anaerobe	unknown	unknown	unknown
Clostridiaceae_bacterium_JC118	FALSE	FALSE	anaerobe	unknown	unknown	unknown
Clostridium_asparagiforme	FALSE	FALSE	anaerobe	gut	positive	spore-forming
Clostridium_bolteae	FALSE	FALSE	anaerobe	gut	positive	spore-forming
Clostridium_butyricum	FALSE	FALSE	anaerobe	unknown	positive	spore-forming
Clostridium_celatum	FALSE	FALSE	anaerobe	gut	positive	spore-forming
Clostridium_citroniae	FALSE	FALSE	anaerobe	gut	positive	spore-forming
Clostridium_clostridioforme	FALSE	FALSE	anaerobe	gut	positive	spore-forming
Clostridium_hathewayi	FALSE	FALSE	anaerobe	gut	positive	spore-forming
Clostridium_hylemonae	FALSE	FALSE	anaerobe	gut	positive	spore-forming
Clostridium_leptum	FALSE	FALSE	anaerobe	gut	positive	spore-forming
Clostridium_methylpentosum	FALSE	FALSE	anaerobe	gut	positive	spore-forming
Clostridium_nexile	FALSE	FALSE	anaerobe	gut	positive	spore-forming
Clostridium_perfringens	FALSE	FALSE	anaerobe	gut	positive	spore-forming
Clostridium_scindens	FALSE	FALSE	anaerobe	gut	positive	spore-forming
Clostridium_sp_ATCC_29733	FALSE	FALSE	anaerobe	gut	positive	spore-forming
Clostridium_sp_ATCC_BAA_442	FALSE	FALSE	anaerobe	gut	positive	spore-forming
Clostridium_sp_D5	FALSE	FALSE	anaerobe	gut	positive	spore-forming
Clostridium_sp_HGF2	FALSE	FALSE	anaerobe	unknown	positive	spore-forming
Clostridium_sp_KLE_1755	FALSE	FALSE	anaerobe	gut	positive	spore-forming
Clostridium_sp_L2_50	FALSE	FALSE	anaerobe	gut	positive	spore-forming
Clostridium_symbiosum	FALSE	FALSE	anaerobe	gut	positive	spore-forming
Clostridium_tyrobutyricum	FALSE	FALSE	anaerobe	unknown	positive	spore-forming
Anaerococcus_hydrogenalis	FALSE	FALSE	anaerobe	vaginal	positive	unknown
Anaerococcus_lactolyticus	FALSE	FALSE	anaerobe	vaginal	positive	unknown
Anaerococcus_obesiensis	FALSE	FALSE	anaerobe	skin	positive	unknown
Anaerococcus_prevotii	TRUE	FALSE	anaerobe	skin	positive	unknown
Anaerococcus_vaginalis	FALSE	FALSE	anaerobe	skin	positive	unknown
Clostridiales_bacterium_BV3C26	FALSE	FALSE	anaerobe	unknown	unknown	unknown
Finegoldia_magna	FALSE	FALSE	anaerobe	unknown	unknown	unknown
Parvimonas_micra	TRUE	FALSE	anaerobe	oral	unknown	unknown
Peptoniphilus_duerdenii	FALSE	FALSE	anaerobe	vaginal	positive	non-spore-forming
Peptoniphilus_harei	FALSE	FALSE	anaerobe	vaginal	positive	non-spore-forming
Peptoniphilus_lacrimalis	TRUE	FALSE	anaerobe	vaginal	positive	non-spore-forming
Peptoniphilus_sp_JC140	FALSE	FALSE	anaerobe	unknown	positive	non-spore-forming
Eubacterium_infirmum	FALSE	FALSE	anaerobe	unknown	unknown	unknown
Bacteroides_pectinophilus	FALSE	FALSE	anaerobe	gut	positive	spore-forming
Clostridiales_bacterium_1_7_47FAA	FALSE	FALSE	anaerobe	gut	positive	spore-forming
Flavonifractor_plautii	FALSE	FALSE	anaerobe	unknown	unknown	unknown
Pseudoflavonifractor_capillosus	FALSE	FALSE	anaerobe	unknown	unknown	unknown
Anaerofustis_stercorihominis	FALSE	FALSE	anaerobe	unknown	unknown	unknown
Eubacterium_brachy	FALSE	FALSE	anaerobe	oral	positive	non-spore-forming
Eubacterium_eligens	FALSE	FALSE	anaerobe	gut	positive	non-spore-forming
Eubacterium_hallii	FALSE	FALSE	anaerobe	gut	positive	non-spore-forming
Eubacterium_limosum	FALSE	FALSE	anaerobe	gut	positive	non-spore-forming
Eubacterium_ramulus	FALSE	FALSE	anaerobe	gut	positive	non-spore-forming
Eubacterium_rectale	FALSE	FALSE	anaerobe	gut	positive	non-spore-forming
Eubacterium_saphenum	FALSE	FALSE	anaerobe	oral	positive	non-spore-forming
Eubacterium_siraeum	FALSE	FALSE	anaerobe	gut	positive	non-spore-forming
Eubacterium_sp_3_1_31	FALSE	FALSE	anaerobe	gut	positive	non-spore-forming
Eubacterium_ventriosum	FALSE	FALSE	anaerobe	gut	positive	non-spore-forming
Pseudoramibacter_alactolyticus	FALSE	FALSE	anaerobe	unknown	unknown	unknown
Anaerostipes_caccae	FALSE	FALSE	anaerobe	gut	positive	unknown
Anaerostipes_hadrus	FALSE	FALSE	anaerobe	gut	positive	non-spore-forming
Anaerostipes_sp_3_2_56FAA	FALSE	FALSE	anaerobe	unknown	positive	unknown
Blautia_hansenii	FALSE	FALSE	anaerobe	gut	positive	unknown
Blautia_hydrogenotrophica	FALSE	FALSE	anaerobe	gut	positive	spore-forming
Blautia_producta	FALSE	FALSE	anaerobe	gut	positive	non-spore-forming
Ruminococcus_gnavus	FALSE	FALSE	anaerobe	gut	positive	spore-forming
Ruminococcus_obeum	FALSE	FALSE	anaerobe	gut	positive	non-spore-forming
Ruminococcus_torques	FALSE	FALSE	anaerobe	gut	positive	non-spore-forming
Butyrivibrio_crossotus	FALSE	FALSE	anaerobe	gut	unknown	non-spore-forming
Coprococcus_catus	FALSE	FALSE	anaerobe	gut	positive	unknown
Coprococcus_comes	FALSE	FALSE	anaerobe	gut	unknown	spore-forming
Coprococcus_eutactus	FALSE	FALSE	anaerobe	gut	positive	spore-forming
Coprococcus_sp_ART55_1	FALSE	FALSE	anaerobe	gut	unknown	unknown
Dorea_formicigenerans	FALSE	FALSE	anaerobe	gut	positive	non-spore-forming
Dorea_longicatena	FALSE	FALSE	anaerobe	gut	unknown	non-spore-forming
Lachnoanaerobaculum_saburreum	FALSE	FALSE	anaerobe	unknown	unknown	unknown
Lachnospiraceae_bacterium_1_1_57FAA	FALSE	FALSE	anaerobe	gut	positive	spore-forming
Lachnospiraceae_bacterium_1_4_56FAA	FALSE	FALSE	anaerobe	gut	positive	spore-forming
Lachnospiraceae_bacterium_2_1_58FAA	FALSE	FALSE	anaerobe	gut	positive	spore-forming
Lachnospiraceae_bacterium_3_1_46FAA	FALSE	FALSE	anaerobe	gut	positive	spore-forming
Lachnospiraceae_bacterium_3_1_57FAA_CT1	FALSE	FALSE	anaerobe	gut	positive	spore-forming
Lachnospiraceae_bacterium_4_1_37FAA	FALSE	FALSE	anaerobe	gut	positive	spore-forming
Lachnospiraceae_bacterium_5_1_57FAA	FALSE	FALSE	anaerobe	gut	positive	spore-forming
Lachnospiraceae_bacterium_5_1_63FAA	FALSE	FALSE	anaerobe	gut	positive	spore-forming
Lachnospiraceae_bacterium_6_1_63FAA	FALSE	FALSE	anaerobe	gut	positive	spore-forming
Lachnospiraceae_bacterium_7_1_58FAA	FALSE	FALSE	anaerobe	gut	positive	spore-forming
Lachnospiraceae_bacterium_8_1_57FAA	FALSE	FALSE	anaerobe	gut	positive	spore-forming
Lachnospiraceae_bacterium_9_1_43BFAA	FALSE	FALSE	anaerobe	gut	positive	spore-forming
Lachnospiraceae_bacterium_ICM7	TRUE	FALSE	anaerobe	oral	positive	spore-forming
Lachnospiraceae_bacterium_oral_taxon_082	TRUE	FALSE	anaerobe	oral	positive	spore-forming
Marvinbryantia_formatexigens	FALSE	FALSE	anaerobe	unknown	unknown	unknown
Oribacterium_sinus	TRUE	FALSE	anaerobe	oral	positive	non-spore-forming
Oribacterium_sp_oral_taxon_078	TRUE	FALSE	anaerobe	oral	unknown	unknown
Roseburia_hominis	FALSE	FALSE	anaerobe	gut	positive	spore-forming
Roseburia_intestinalis	FALSE	FALSE	anaerobe	gut	positive	non-spore-forming
Roseburia_inulinivorans	FALSE	FALSE	anaerobe	gut	positive	spore-forming
Shuttleworthia_satelles	FALSE	FALSE	anaerobe	unknown	unknown	unknown
Stomatobaculum_longum	FALSE	FALSE	anaerobe	unknown	unknown	unknown
Oscillibacter_sp_KLE_1728	FALSE	FALSE	anaerobe	gut	negative	non-spore-forming
Oscillibacter_sp_KLE_1745	FALSE	FALSE	anaerobe	gut	negative	non-spore-forming
Clostridium_bartlettii	FALSE	FALSE	anaerobe	gut	unknown	spore-forming
Clostridium_difficile	FALSE	FALSE	anaerobe	gut	positive	unknown
Clostridium_glycolicum	FALSE	FALSE	anaerobe	unknown	unknown	spore-forming
Clostridium_sordellii	FALSE	FALSE	anaerobe	unknown	positive	unknown
Peptostreptococcus_anaerobius	TRUE	FALSE	anaerobe	vaginal	positive	unknown
Peptostreptococcus_stomatis	TRUE	FALSE	anaerobe	oral	positive	spore-forming
Anaerotruncus_colihominis	FALSE	FALSE	anaerobe	gut	positive	spore-forming
Faecalibacterium_prausnitzii	FALSE	FALSE	anaerobe	unknown	positive	non-spore-forming
Ruminococcaceae_bacterium_D16	FALSE	FALSE	anaerobe	gut	unknown	unknown
Ruminococcus_albus	FALSE	FALSE	anaerobe	gut	positive	non-spore-forming
Ruminococcus_bromii	FALSE	FALSE	anaerobe	gut	positive	non-spore-forming
Ruminococcus_callidus	FALSE	FALSE	anaerobe	gut	positive	non-spore-forming
Ruminococcus_champanellensis	FALSE	FALSE	anaerobe	gut	positive	non-spore-forming
Ruminococcus_flavefaciens	FALSE	FALSE	anaerobe	gut	positive	non-spore-forming
Ruminococcus_lactaris	FALSE	FALSE	anaerobe	gut	positive	non-spore-forming
Ruminococcus_sp_5_1_39BFAA	FALSE	FALSE	anaerobe	gut	positive	non-spore-forming
Ruminococcus_sp_JC304	FALSE	FALSE	anaerobe	unknown	positive	non-spore-forming
Subdoligranulum_sp_4_3_54A2FAA	FALSE	FALSE	anaerobe	gut	unknown	spore-forming
Subdoligranulum_variabile	FALSE	FALSE	anaerobe	gut	unknown	spore-forming
Bulleidia_extructa	FALSE	FALSE	anaerobe	unknown	unknown	unknown
Catenibacterium_mitsuokai	FALSE	FALSE	anaerobe	unknown	unknown	unknown
Coprobacillus_sp_29_1	FALSE	FALSE	anaerobe	gut	unknown	unknown
Clostridium_innocuum	FALSE	FALSE	anaerobe	gut	unknown	spore-forming
Clostridium_ramosum	FALSE	FALSE	anaerobe	gut	unknown	unknown
Clostridium_spiroforme	FALSE	FALSE	anaerobe	gut	unknown	non-spore-forming
Erysipelotrichaceae_bacterium_2_2_44A	FALSE	FALSE	unknown	gut	unknown	unknown
Erysipelotrichaceae_bacterium_21_3	FALSE	FALSE	unknown	gut	unknown	unknown
Erysipelotrichaceae_bacterium_3_1_53	FALSE	FALSE	unknown	gut	unknown	unknown
Erysipelotrichaceae_bacterium_5_2_54FAA	FALSE	FALSE	unknown	gut	unknown	unknown
Erysipelotrichaceae_bacterium_6_1_45	FALSE	FALSE	unknown	gut	unknown	unknown
Eubacterium_biforme	FALSE	FALSE	anaerobe	gut	positive	unknown
Eubacterium_cylindroides	FALSE	FALSE	anaerobe	gut	positive	unknown
Eubacterium_dolichum	FALSE	FALSE	anaerobe	gut	positive	unknown
Holdemania_filiformis	FALSE	FALSE	anaerobe	gut	positive	non-spore-forming
Holdemania_sp_AP2	FALSE	FALSE	anaerobe	gut	positive	non-spore-forming
Solobacterium_moorei	FALSE	FALSE	anaerobe	unknown	unknown	unknown
Turicibacter_sanguinis	FALSE	FALSE	anaerobe	gut	unknown	spore-forming
Acidaminococcus_fermentans	FALSE	FALSE	anaerobe	gut	unknown	unknown
Acidaminococcus_intestini	FALSE	FALSE	anaerobe	gut	negative	non-spore-forming
Acidaminococcus_sp_BV3L6	FALSE	FALSE	anaerobe	gut	unknown	unknown
Acidaminococcus_sp_D21	FALSE	FALSE	anaerobe	gut	unknown	unknown
Phascolarctobacterium_succinatutens	FALSE	FALSE	anaerobe	unknown	unknown	unknown
Anaeroglobus_geminatus	FALSE	FALSE	anaerobe	unknown	negative	unknown
Dialister_invisus	TRUE	FALSE	anaerobe	oral	negative	unknown
Dialister_micraerophilus	TRUE	FALSE	anaerobe	vaginal	negative	non-spore-forming
Dialister_succinatiphilus	FALSE	FALSE	anaerobe	gut	negative	non-spore-forming
Megamonas_funiformis	FALSE	FALSE	anaerobe	gut	negative	non-spore-forming
Megamonas_hypermegale	FALSE	FALSE	anaerobe	gut	negative	unknown
Megamonas_rupellensis	FALSE	FALSE	anaerobe	gut	negative	non-spore-forming
Megasphaera_elsdenii	FALSE	FALSE	anaerobe	gut	negative	non-spore-forming
Megasphaera_micronuciformis	TRUE	FALSE	anaerobe	oral	negative	unknown
Mitsuokella_multacida	FALSE	FALSE	anaerobe	gut	negative	unknown
Selenomonas_artemidis	TRUE	FALSE	anaerobe	oral	negative	unknown
Selenomonas_flueggei	TRUE	FALSE	anaerobe	oral	negative	unknown
Selenomonas_noxia	TRUE	FALSE	anaerobe	oral	negative	unknown
Veillonella_atypica	TRUE	FALSE	anaerobe	oral	negative	unknown
Veillonella_dispar	TRUE	FALSE	anaerobe	oral	negative	unknown
Veillonella_parvula	TRUE	FALSE	anaerobe	oral	negative	unknown
Fusobacterium_mortiferum	FALSE	FALSE	anaerobe	gut	negative	unknown
Fusobacterium_necrophorum	TRUE	FALSE	anaerobe	skin	negative	non-spore-forming
Fusobacterium_nucleatum	TRUE	FALSE	anaerobe	oral	negative	non-spore-forming
Fusobacterium_periodonticum	TRUE	FALSE	anaerobe	oral	negative	unknown
Fusobacterium_ulcerans	FALSE	FALSE	anaerobe	gut	negative	unknown
Leptotrichia_wadei	TRUE	FALSE	anaerobe	oral	negative	non-spore-forming
Afipia_broomeae	FALSE	FALSE	unknown	skin	unknown	unknown
Rhodopseudomonas_palustris	FALSE	FALSE	anaerobe	vaginal	unknown	unknown
Bordetella_pertussis	FALSE	TRUE	aerobe	unknown	unknown	unknown
Burkholderiales_bacterium_1_1_47	FALSE	FALSE	unknown	gut	unknown	unknown
Acidovorax_ebreus	FALSE	TRUE	anaerobe, facultative	skin	unknown	unknown
Oxalobacter_formigenes	FALSE	FALSE	anaerobe	unknown	unknown	unknown
Parasutterella_excrementihominis	FALSE	FALSE	anaerobe	unknown	unknown	unknown
Sutterella_wadsworthensis	FALSE	FALSE	anaerobe	gut	negative	non-spore-forming
Eikenella_corrodens	FALSE	NA	unknown	unknown	unknown	unknown
Neisseria_elongata	TRUE	FALSE	unknown	oral	negative	non-spore-forming
Neisseria_flavescens	TRUE	FALSE	unknown	oral	negative	non-spore-forming
Neisseria_macacae	FALSE	TRUE	aerobe	oral	negative	non-spore-forming
Neisseria_meningitidis	TRUE	TRUE	microaerophile	skin	negative	non-spore-forming
Neisseria_sicca	TRUE	TRUE	microaerophile	oral	negative	non-spore-forming
Bilophila_wadsworthia	FALSE	FALSE	anaerobe	gut	unknown	unknown
Desulfovibrio_desulfuricans	FALSE	FALSE	anaerobe	gut	negative	non-spore-forming
Desulfovibrio_piger	FALSE	FALSE	anaerobe	gut	negative	non-spore-forming
Campylobacter_concisus	TRUE	TRUE	microaerophile	oral	negative	non-spore-forming
Campylobacter_curvus	TRUE	TRUE	microaerophile	oral	negative	non-spore-forming
Campylobacter_gracilis	TRUE	FALSE	anaerobe	oral	negative	non-spore-forming
Campylobacter_hominis	FALSE	FALSE	anaerobe, obligate	gut	negative	non-spore-forming
Campylobacter_showae	TRUE	TRUE	microaerophile	oral	negative	non-spore-forming
Campylobacter_ureolyticus	FALSE	FALSE	anaerobe	skin	negative	non-spore-forming
Cardiobacterium_hominis	TRUE	TRUE	microaerophile	oral	negative	non-spore-forming
Cardiobacterium_valvarum	TRUE	TRUE	microaerophile	oral	negative	non-spore-forming
Citrobacter_freundii	FALSE	FALSE	unknown	gut	negative	unknown
Citrobacter_koseri	FALSE	TRUE	anaerobe, facultative	skin	negative	unknown
Citrobacter_youngae	FALSE	FALSE	unknown	unknown	negative	unknown
Cronobacter_sakazakii	FALSE	TRUE	aerobe	unknown	negative	unknown
Dickeya_dadantii	FALSE	TRUE	anaerobe, facultative	unknown	negative	unknown
Enterobacter_aerogenes	FALSE	FALSE	unknown	skin	negative	unknown
Enterobacter_cloacae	FALSE	TRUE	aerobe	skin	negative	unknown
Enterobacteriaceae_bacterium_9_2_54FAA	FALSE	FALSE	unknown	gut	negative	unknown
Escherichia_coli	FALSE	TRUE	anaerobe, facultative	skin	negative	non-spore-forming
Escherichia_hermannii	FALSE	FALSE	unknown	unknown	negative	unknown
Hafnia_alvei	FALSE	NA	unknown	unknown	negative	unknown
Klebsiella_oxytoca	FALSE	FALSE	unknown	skin	negative	unknown
Klebsiella_pneumoniae	TRUE	TRUE	anaerobe, facultative	skin	negative	unknown
Morganella_morganii	FALSE	NA	unknown	unknown	negative	unknown
Proteus_mirabilis	FALSE	TRUE	aerobe	skin	negative	non-spore-forming
Proteus_penneri	FALSE	FALSE	unknown	unknown	negative	unknown
Providencia_alcalifaciens	FALSE	TRUE	aerobe	unknown	negative	unknown
Providencia_rettgeri	FALSE	FALSE	unknown	unknown	negative	unknown
Raoultella_ornithinolytica	FALSE	NA	unknown	unknown	negative	unknown
Serratia_liquefaciens	FALSE	TRUE	aerobe	unknown	negative	unknown
Serratia_marcescens	FALSE	FALSE	unknown	oral	negative	unknown
Shigella_flexneri	FALSE	TRUE	aerobe	gut	negative	non-spore-forming
Aggregatibacter_aphrophilus	TRUE	TRUE	anaerobe, facultative	oral	unknown	unknown
Aggregatibacter_segnis	TRUE	TRUE	microaerophile	oral	negative	unknown
Haemophilus_haemolyticus	TRUE	FALSE	unknown	oral	negative	non-spore-forming
Haemophilus_influenzae	TRUE	TRUE	microaerophile	oral	negative	non-spore-forming
Haemophilus_parainfluenzae	TRUE	TRUE	microaerophile	oral	negative	non-spore-forming
Haemophilus_paraphrohaemolyticus	TRUE	TRUE	microaerophile	oral	negative	non-spore-forming
Haemophilus_pittmaniae	TRUE	TRUE	microaerophile	oral	negative	non-spore-forming
Haemophilus_sputorum	TRUE	TRUE	microaerophile	oral	negative	non-spore-forming
Enhydrobacter_aerosaccus	FALSE	NA	unknown	unknown	unknown	unknown
Pseudomonas_aeruginosa	FALSE	TRUE	aerobe	skin	negative	unknown
Pseudomonas_fragi	FALSE	TRUE	aerobe	gut	negative	unknown
Stenotrophomonas_maltophilia	FALSE	TRUE	aerobe	vaginal	negative	unknown
Treponema_socranskii	TRUE	FALSE	anaerobe	oral	negative	unknown
Pyramidobacter_piscolens	FALSE	FALSE	anaerobe	unknown	unknown	unknown
Akkermansia_muciniphila	FALSE	FALSE	anaerobe	unknown	negative	non-spore-forming

## Sheet: S6. Logistic Regression
Description:	Logistic Regression modelling (Fig. 4A, 4B) whether sample pairs are biologically related or unrelated based on shared taxa at different taxonomic levels
	Control data were used to generate the model. The control data-trained classifier was tested on hold-out control (Fig. 4A) and rCDI data (Fig. 4B).
	Below you can find testing statistics (auROC, auPR) for both (Fig. 4A) and (Fig. 4B), as well as a confusion matrix for (Fig. 4B)
	control	control	rcdi	rcdi
taxonomic_level	auROC	auPR	auROC	auPR
family	0.774	0.0583	0.76	0.4466
genus	0.8684	0.1898	0.7954	0.5315
species	0.9302	0.4745	0.8469	0.6528
strain	1	1	0.9337	0.938
Pair_Type	Biol. Related	FMT Success	TP	FP	FN	TN	Accuracy
Donor/Donor	Distinct Subject	TRUE	0	0	0	101	1
Donor/Donor	Same Donor	TRUE	4	0	0	0	1
Donor/Post-FMT	Distinct Subject	TRUE	0	0	0	664	1
Donor/Post-FMT	Same Case	FALSE	10	0	1	0	0.909091
Donor/Post-FMT	Same Case	TRUE	36	0	5	0	0.878049
Donor/Post-FMT	Same Donor	TRUE	58	0	6	0	0.90625
Post-FMT/Post-FMT	Distinct Subject	TRUE	0	0	0	911	1
Post-FMT/Post-FMT	Same Case	FALSE	6	0	0	0	1
Post-FMT/Post-FMT	Same Case	TRUE	37	0	2	0	0.948718
Post-FMT/Post-FMT	Same Donor	TRUE	292	0	78	0	0.789189
Pre-FMT/Donor	Distinct Subject	FALSE	0	0	0	6	1
Pre-FMT/Donor	Distinct Subject	TRUE	0	0	0	369	1
Pre-FMT/Post-FMT	Distinct Subject	TRUE	0	2	0	1253	0.998406
Pre-FMT/Post-FMT	Same Subject	FALSE	10	0	1	0	0.909091
Pre-FMT/Post-FMT	Same Subject	TRUE	17	0	17	0	0.5
Pre-FMT/Pre-FMT	Distinct Subject	TRUE	0	0	0	300	1

## Sheet: S7. Case-wise Shared Taxa
				Shared Strains		Shared Species
Study	Case	FMT Success	Days Since FMT	Pre-FMT/Post-FMT	Donor/Post-FMT	Pre-FMT/Post-FMT	Donor/Post-FMT
ALM	ALM_Case_26	Resolved	2	13	7	46	35
ALM	ALM_Case_25	Resolved	20	0	18	20	55
ALM	ALM_Case_6	Failed	2	13	16	75	88
ALM	ALM_Case_23	Resolved	17	8	18	48	59
ALM	ALM_Case_24	Resolved	7	13	9	66	45
ALM	ALM_Case_22	Resolved	16	4	14	53	64
ALM	ALM_Case_1	Resolved	85	NA	17	NA	77
ALM	ALM_Case_3	Resolved	136	4	30	45	82
ALM	ALM_Case_4	Resolved	84	6	16	54	86
ALM	ALM_Case_5	Resolved	91	NA	22	NA	100
ALM	ALM_Case_8	Resolved	76	3	1	32	36
ALM	ALM_Case_9	Failed	5	12	12	64	81
ALM	ALM_Case_12	Resolved	48	2	0	28	35
ALM	ALM_Case_13	Failed	37	8	15	33	71
ALM	ALM_Case_15	Failed	21	6	10	36	42
ALM	ALM_Case_17	Resolved	4	1	17	19	67
ALM	ALM_Case_18	Failed	11	5	7	25	49
ALM	ALM_Case_20	Failed	7	0	31	19	81
ALM	ALM_Case_21	Resolved	14	4	27	48	79
FRICKE	FRICKE_Case_16	Resolved	365	6	14	34	70
FRICKE	FRICKE_Case_19	Resolved	140	8	2	53	42
FRICKE	FRICKE_Case_20	Resolved	84	1	13	19	53
FRICKE	FRICKE_Case_23	Resolved	112	3	25	45	75
FRICKE	FRICKE_Case_28	Resolved	7	8	15	52	71
FRICKE	FRICKE_Case_29	Resolved	28	2	25	46	71
FRICKE	FRICKE_Case_54	Resolved	84	3	16	33	61
FRICKE	FRICKE_Case_9	Resolved	56	3	11	28	69

## Sheet: S8. Competing Strain Events
Study	Case_Name	Days_Since_FMT.post	fmt_success	species	source	rel_abund.recipient	rel_abund.post	rel_abund.donor	Pre-FMT/Donor.mvs	Pre-FMT/Post-FMT.mvs	Donor/Post-FMT.mvs	Pre-FMT/Donor.overlap	Pre-FMT/Post-FMT.overlap	Donor/Post-FMT.overlap	n_covered.recipient	n_covered.post	n_covered.donor
FRICKE	FRICKE_Case_19	28	TRUE	Actinomyces_viscosus	self	0.02179	0.01157	0.00277	0.951075	1	0.940109	1349	6148	551	24143	9138	3316
ALM	ALM_Case_9	5	FALSE	Alistipes_finegoldii	self	0.38069	0.17183	0.01552	0.999753	0.999605	0.99978	4054	20251	4536	37533	32446	13876
ALM	ALM_Case_3	65	TRUE	Alistipes_onderdonkii	donor	0.00014	0.01867	3.73395	0.998282	0	0.999805	582	0	5119	582	9753	102049
ALM	ALM_Case_3	3	TRUE	Alistipes_onderdonkii	donor	0.00014	16.3162	3.73395	0.998282	0.998282	1	582	582	108363	582	106682	102049
ALM	ALM_Case_9	5	FALSE	Alistipes_onderdonkii	unique	1.63149	0.38133	0.00949	0.983645	0.995814	0.993785	7643	67600	6275	111447	68750	10323
ALM	ALM_Case_9	5	FALSE	Alistipes_shahii	unique	0.52182	0.19133	0.04043	0.994864	0.995435	0.997584	29593	28041	12004	77126	33892	37039
FRICKE	FRICKE_Case_28	7	TRUE	Bacteroides_caccae	self	0.17079	0.00908	0.00097	0.999024	0.999701	1	1025	6678	67	125830	8062	1468
ALM	ALM_Case_3	65	TRUE	Bacteroides_dorei	donor	0.00025	0.06811	2.01449	0.989701	1	0.99909	971	21	23078	1171	22704	110086
ALM	ALM_Case_3	136	TRUE	Bacteroides_dorei	donor	0.00025	1.65492	2.01449	0.989701	0.989701	1	971	971	118138	1171	110570	110086
ALM	ALM_Case_3	3	TRUE	Bacteroides_dorei	donor	0.00025	1.50751	2.01449	0.989701	0.989701	1	971	971	118340	1171	109926	110086
ALM	ALM_Case_4	11	TRUE	Bacteroides_eggerthii	donor	0.00032	0.12342	0.01965	1	1	0.99984	198	885	18769	1024	116803	22119
ALM	ALM_Case_4	19	TRUE	Bacteroides_eggerthii	donor	0.00032	0.14863	0.01965	1	0.997567	0.999843	198	822	19141	1024	117699	22119
ALM	ALM_Case_4	84	TRUE	Bacteroides_eggerthii	donor	0.00032	0.44768	0.01965	1	0.996988	0.999942	198	664	17203	1024	106151	22119
ALM	ALM_Case_3	65	TRUE	Bacteroides_massiliensis	donor	0.0033	4.27146	11.7808	0.998449	0.998474	1	3869	3932	101718	4882	94515	94697
ALM	ALM_Case_3	136	TRUE	Bacteroides_massiliensis	donor	0.0033	6.82909	11.7808	0.998449	0.998495	1	3869	3988	102122	4882	95001	94697
ALM	ALM_Case_3	3	TRUE	Bacteroides_massiliensis	donor	0.0033	7.4687	11.7808	0.998449	0.998465	1	3869	3908	102066	4882	94647	94697
ALM	ALM_Case_3	65	TRUE	Bacteroides_ovatus	donor	0.0004	0.88374	1.89998	0.997719	0.998301	0.99994	1315	1177	182572	1373	176268	184643
ALM	ALM_Case_3	136	TRUE	Bacteroides_ovatus	donor	0.0004	0.88543	1.89998	0.997719	0.997719	0.999989	1315	1315	188629	1373	181531	184643
ALM	ALM_Case_3	3	TRUE	Bacteroides_ovatus	donor	0.0004	0.41218	1.89998	0.997719	0.99771	1	1315	1310	190673	1373	182635	184643
ALM	ALM_Case_3	65	TRUE	Bacteroides_stercoris	donor	0.00129	11.4528	27.073	1	1	1	1858	1858	136327	2248	128976	128422
ALM	ALM_Case_3	136	TRUE	Bacteroides_stercoris	donor	0.00129	15.3546	27.073	1	1	1	1858	1858	136292	2248	128910	128422
ALM	ALM_Case_3	3	TRUE	Bacteroides_stercoris	donor	0.00129	2.59701	27.073	1	1	1	1858	1858	136403	2248	129035	128422
ALM	ALM_Case_6	2	FALSE	Bacteroides_stercoris	donor	0.00118	0.0212	0.01981	0.981982	1	0.99925	222	142	5331	1164	32468	22552
FRICKE	FRICKE_Case_16	365	TRUE	Bacteroides_stercoris	both	5.29894	0.66596	1.99146	0.999734	0.999982	0.999912	120352	113656	113830	113257	113081	122252
ALM	ALM_Case_3	3	TRUE	Bacteroides_thetaiotaomicron	donor	0.00082	0.0009	0.00108	0	1	1	0	68	11268	1908	11599	11989
ALM	ALM_Case_6	2	FALSE	Bacteroides_thetaiotaomicron	donor	0.00024	0.18839	0.03042	1	1	0.99968	189	927	40590	958	180492	42487
ALM	ALM_Case_18	5	FALSE	Bacteroides_thetaiotaomicron	donor	0.00092	4.49243	0.0045	0	0.988403	1	0	1121	5633	1300	185523	5716
ALM	ALM_Case_18	11	FALSE	Bacteroides_thetaiotaomicron	donor	0.00092	2.36177	0.0045	0	0.9942	1	0	1207	5664	1300	187232	5716
ALM	ALM_Case_3	65	TRUE	Bacteroides_uniformis	donor	0.00413	0.11618	2.63345	0.989708	0.988759	0.999966	5441	4270	87799	6897	85365	102678
ALM	ALM_Case_3	136	TRUE	Bacteroides_uniformis	donor	0.00413	1.36445	2.63345	0.989708	0.989734	1	5441	5455	109404	6897	103216	102678
ALM	ALM_Case_3	3	TRUE	Bacteroides_uniformis	donor	0.00413	0.75715	2.63345	0.989708	0.989777	1	5441	5478	109348	6897	103173	102678
ALM	ALM_Case_9	5	FALSE	Bacteroides_uniformis	unique	0.19341	0.06615	0.01296	0.993012	0.99093	0.99589	22752	6174	6813	53361	13486	48988
ALM	ALM_Case_26	2	TRUE	Bacteroides_vulgatus	donor	0.00213	0.18136	5.90904	1	1	0.999886	1440	1354	70174	1615	68378	82331
ALM	ALM_Case_4	11	TRUE	Bacteroides_vulgatus	donor	0.0089	0.0558	0.15645	0.998575	0.998394	0.999554	11228	9339	100886	12291	103850	131534
ALM	ALM_Case_4	19	TRUE	Bacteroides_vulgatus	donor	0.0089	0.16981	0.15645	0.998575	0.998799	0.999815	11228	11655	135050	12291	135748	131534
ALM	ALM_Case_4	84	TRUE	Bacteroides_vulgatus	donor	0.0089	0.71833	0.15645	0.998575	0.998804	0.999785	11228	11701	135085	12291	141674	131534
ALM	ALM_Case_3	65	TRUE	Bacteroides_vulgatus	donor	0.00721	0.00214	0.00287	0.975514	0.969981	1	1021	533	6247	13790	7124	12664
ALM	ALM_Case_3	136	TRUE	Bacteroides_vulgatus	donor	0.00721	0.00151	0.00287	0.975514	0.966507	0.999588	1021	627	7277	13790	8402	12664
ALM	ALM_Case_3	3	TRUE	Bacteroides_vulgatus	donor	0.00721	0.00372	0.00287	0.975514	0.978937	1	1021	997	7752	13790	12992	12664
ALM	ALM_Case_6	2	FALSE	Bacteroides_vulgatus	donor	0.00525	0.27912	0.15645	0.998138	0.997839	0.999875	8591	8794	136187	9242	136697	131534
ALM	ALM_Case_8	4	TRUE	Bacteroides_vulgatus	both	0.01693	0.32034	0.15645	0.998775	0.999206	0.999564	7347	7559	128491	7994	134799	131534
ALM	ALM_Case_15	21	FALSE	Bacteroides_vulgatus	donor	0.00656	11.1731	0.55532	1	1	0.999927	954	904	136333	958	130750	137740
ALM	ALM_Case_17	4	TRUE	Bacteroides_vulgatus	donor	0.00267	0.15767	0.55532	0.998383	0.997379	0.999224	1237	763	63130	1245	64128	137740
ALM	ALM_Case_20	3	FALSE	Bacteroides_vulgatus	donor	0.00065	2.07997	0.55532	0.995702	0.995702	0.999934	698	698	137106	698	132156	137740
ALM	ALM_Case_20	7	FALSE	Bacteroides_vulgatus	donor	0.00065	0.18255	0.55532	0.995702	0.99537	0.999848	698	648	118144	698	115879	137740
ALM	ALM_Case_21	14	TRUE	Bacteroides_vulgatus	both	32.087	2.59266	0.55532	0.998347	0.999504	0.999533	87738	94686	128346	88513	130953	137740
ALM	ALM_Case_9	5	FALSE	Bacteroides_vulgatus	donor	0.00297	0.14936	0.15645	0.969907	0.984416	0.999298	1296	385	58435	1242	59845	131534
ALM	ALM_Case_13	3	FALSE	Bacteroides_vulgatus	donor	0.00194	1.17754	0.15645	1	1	0.99973	469	578	136891	605	143538	131534
ALM	ALM_Case_13	12	FALSE	Bacteroides_vulgatus	donor	0.00194	0.34835	0.15645	1	1	0.99954	469	535	119642	605	123056	131534
ALM	ALM_Case_13	37	FALSE	Bacteroides_vulgatus	donor	0.00194	0.15339	0.15645	1	0.996377	0.999417	469	552	111543	605	113636	131534
ALM	ALM_Case_18	5	FALSE	Bacteroides_vulgatus	donor	0.01772	0.00995	0.0704	0.998777	0.999686	0.999079	5722	3189	39087	6803	43116	113223
ALM	ALM_Case_18	11	FALSE	Bacteroides_vulgatus	both	0.01772	0.79238	0.0704	0.998777	0.999201	0.999268	5722	6258	99764	6803	110493	113223
FRICKE	FRICKE_Case_16	365	TRUE	Bacteroides_vulgatus	both	0.37412	0.33404	0.27083	0.999882	1	0.999908	109731	110582	119425	103375	119879	116978
ALM	ALM_Case_24	7	TRUE	Bacteroides_xylanisolvens	donor	0.00434	1.49007	23.3214	0.941476	0.996168	0.999834	4716	8612	96495	11178	97595	93634
ALM	ALM_Case_25	20	TRUE	Bacteroides_xylanisolvens	donor	0.01807	25.1118	23.3214	0.999683	0.999683	1	3154	3153	100814	3389	93629	93634
ALM	ALM_Case_26	2	TRUE	Bacteroides_xylanisolvens	donor	0.00056	0.00428	0.1413	0.995565	1	0.999961	451	229	50937	889	50524	63029
ALM	ALM_Case_22	16	TRUE	Bacteroides_xylanisolvens	donor	0.00087	11.5273	23.3214	1	1	1	477	477	100807	505	93628	93634
ALM	ALM_Case_23	17	TRUE	Bacteroides_xylanisolvens	donor	0.00129	14.3752	29.3334	1	1	1	1212	1212	100867	1273	93744	93726
ALM	ALM_Case_4	84	TRUE	Bacteroides_xylanisolvens	donor	0.00044	0.11448	0.0127	1	1	0.999114	403	655	14672	1171	50628	26324
ALM	ALM_Case_21	14	TRUE	Bacteroides_xylanisolvens	donor	0.00079	0.02403	0.14195	1	1	0.999326	272	230	50439	679	56475	68038
ALM	ALM_Case_9	5	FALSE	Bacteroides_xylanisolvens	donor	0.00426	0.10375	0.0127	0.995726	1	0.999109	234	366	10102	1220	34079	26324
ALM	ALM_Case_23	4	TRUE	Bacteroides_xylanisolvens	donor	0.00129	14.279	29.3334	1	1	1	1212	1212	100807	1273	93622	93726
ALM	ALM_Case_22	5	TRUE	Bacteroides_xylanisolvens	donor	0.00087	0.13787	23.3214	1	1	0.999971	477	196	68553	505	66159	93634
ALM	ALM_Case_4	11	TRUE	Bifidobacterium_adolescentis	donor	0.00625	9.50987	16.4554	0.999054	0.998897	1	6345	6345	154802	6228	143276	145556
ALM	ALM_Case_4	19	TRUE	Bifidobacterium_adolescentis	donor	0.00625	10.9244	16.4554	0.999054	0.998109	0.999993	6345	6345	153771	6228	142272	145556
ALM	ALM_Case_6	2	FALSE	Bifidobacterium_adolescentis	donor	0.00344	12.2485	16.4554	0.99943	0.998575	0.999876	3509	3509	153493	3515	142045	145556
ALM	ALM_Case_8	4	TRUE	Bifidobacterium_adolescentis	donor	0.0113	0.61619	16.4554	0.998473	0.997731	0.99977	4585	3967	126001	4580	120784	145556
ALM	ALM_Case_21	14	TRUE	Bifidobacterium_adolescentis	donor	0.00889	4.98204	8.33521	0.969647	0.968007	1	2438	2438	152285	2470	141037	142115
ALM	ALM_Case_13	3	FALSE	Bifidobacterium_adolescentis	donor	0.00015	3.83518	16.4554	0.979073	0.974003	0.999924	669	577	144248	669	133941	145556
ALM	ALM_Case_13	12	FALSE	Bifidobacterium_adolescentis	donor	0.00015	4.16443	16.4554	0.979073	0.977346	0.999761	669	618	150900	669	139805	145556
FRICKE	FRICKE_Case_20	84	TRUE	Bifidobacterium_adolescentis	donor	0.00211	1.82063	0.58164	0.99345	0.994321	0.999843	1832	1761	127077	1877	137939	123911
FRICKE	FRICKE_Case_29	7	TRUE	Bifidobacterium_adolescentis	donor	0.0036	0.26347	15.0556	1	1	0.999992	237	157	132155	214	126887	140268
FRICKE	FRICKE_Case_29	28	TRUE	Bifidobacterium_adolescentis	donor	0.0036	0.93935	15.0556	1	1	1	237	234	144829	214	136747	140268
FRICKE	FRICKE_Case_54	84	TRUE	Bifidobacterium_adolescentis	both	5.11131	2.74182	7.99279	0.999885	0.999951	0.99995	121632	121621	140177	112938	135266	136400
ALM	ALM_Case_4	11	TRUE	Bifidobacterium_angulatum	donor	7e-05	0.29835	2.76696	1	1	1	522	522	83271	522	75486	77641
ALM	ALM_Case_4	19	TRUE	Bifidobacterium_angulatum	donor	7e-05	0.70895	2.76696	1	1	1	522	522	86297	522	77331	77641
ALM	ALM_Case_6	2	FALSE	Bifidobacterium_angulatum	donor	0.0001	1.15726	2.76696	0.997899	0.997899	1	476	476	86730	408	77337	77641
ALM	ALM_Case_8	4	TRUE	Bifidobacterium_angulatum	donor	0.00064	0.03662	2.76696	1	1	0.999869	509	132	7624	624	8135	77641
FRICKE	FRICKE_Case_23	7	TRUE	Bifidobacterium_bifidum	both	40.8816	18.9417	0.11058	1	1	1	30253	134721	30243	123430	123467	30344
FRICKE	FRICKE_Case_23	112	TRUE	Bifidobacterium_bifidum	both	40.8816	19.1555	0.11058	1	1	1	30253	134568	30196	123430	123474	30344
FRICKE	FRICKE_Case_54	84	TRUE	Bifidobacterium_bifidum	donor	17.1205	15.7771	1.05822	0.991476	0.99306	0.999513	131753	134732	133559	124140	125380	124385
FRICKE	FRICKE_Case_54	84	TRUE	Bifidobacterium_breve	donor	64.0057	0.04775	0.00809	0.989519	0.990905	0.999809	20417	38923	20946	136671	39432	21608
ALM	ALM_Case_3	65	TRUE	Bifidobacterium_catenulatum	donor	0.0005	0.01333	0.14853	0.984754	0.984684	1	6428	6072	11153	5914	9813	11780
ALM	ALM_Case_3	136	TRUE	Bifidobacterium_catenulatum	donor	0.0005	0.02429	0.14853	0.984754	0.984865	1	6428	6343	12232	5914	10374	11780
ALM	ALM_Case_3	3	TRUE	Bifidobacterium_catenulatum	donor	0.0005	0.09108	0.14853	0.984754	0.984891	1	6428	6486	13401	5914	11280	11780
ALM	ALM_Case_9	5	FALSE	Bifidobacterium_dentium	self	5.27245	2.76135	0.0007	0.956989	0.99999	0.957663	1209	97691	1181	88697	88271	1436
ALM	ALM_Case_4	11	TRUE	Bifidobacterium_longum	donor	0.00109	0.89117	0.32932	0.995104	0.99762	0.999972	1634	1681	144524	1749	136492	134343
ALM	ALM_Case_4	19	TRUE	Bifidobacterium_longum	donor	0.00109	0.49412	0.32932	0.995104	0.998215	0.99991	1634	1681	144300	1749	136517	134343
ALM	ALM_Case_4	84	TRUE	Bifidobacterium_longum	donor	0.00109	0.11064	0.32932	0.995104	1	0.999695	1634	103	26190	1749	25595	134343
ALM	ALM_Case_6	2	FALSE	Bifidobacterium_longum	donor	0.00165	0.43497	0.32932	0.993837	0.993604	0.999819	3083	3127	144037	3321	136456	134343
ALM	ALM_Case_20	3	FALSE	Bifidobacterium_longum	donor	0.00163	1.70443	0.3434	0.98717	0.989677	0.999777	1403	1453	130062	1487	136083	125115
ALM	ALM_Case_13	3	FALSE	Bifidobacterium_longum	unique	3.37027	0.01735	0.32932	0.993645	0.995807	0.998672	138943	21940	22584	135938	22373	134343
ALM	ALM_Case_13	37	FALSE	Bifidobacterium_longum	donor	3.37027	0.24657	0.32932	0.993645	0.9917	0.999753	138943	106267	109219	135938	106067	134343
FRICKE	FRICKE_Case_19	28	TRUE	Bifidobacterium_longum	donor	0.00923	1.66632	14.9549	0.99633	0.99187	0.999769	5450	5043	147356	5504	136560	142259
FRICKE	FRICKE_Case_19	140	TRUE	Bifidobacterium_longum	donor	0.00923	0.15009	14.9549	0.99633	0.996378	0.999523	5450	2761	75546	5504	75486	142259
FRICKE	FRICKE_Case_20	84	TRUE	Bifidobacterium_longum	donor	0.00129	1.26542	7.47997	0.993218	0.993594	0.999884	1622	1561	137772	1599	131343	138827
FRICKE	FRICKE_Case_28	7	TRUE	Bifidobacterium_longum	donor	0.01575	0.96625	2.19019	0.995496	0.995403	0.999911	12655	12400	146117	12811	138213	139761
FRICKE	FRICKE_Case_29	7	TRUE	Bifidobacterium_longum	donor	0.01937	6.35893	39.555	0.996409	0.996409	1	4734	4734	149053	4625	138343	138779
FRICKE	FRICKE_Case_29	28	TRUE	Bifidobacterium_longum	donor	0.01937	6.15917	39.555	0.996409	0.996361	1	4734	4671	148682	4625	138120	138779
FRICKE	FRICKE_Case_54	84	TRUE	Bifidobacterium_longum	donor	0.36011	14.0783	6.67586	0.98687	0.986595	0.99998	69004	69003	152849	67095	141589	141186
ALM	ALM_Case_6	2	FALSE	Bilophila_wadsworthia	self	0.709	0.33959	0.00466	0.982543	0.999886	0.982406	2234	26231	2785	23789	25090	6181
ALM	ALM_Case_24	7	TRUE	Blautia_producta	self	2.30826	2.84472	0.01364	0.902542	0.999945	0.913487	2124	36069	2254	34278	33790	3471
FRICKE	FRICKE_Case_16	365	TRUE	Blautia_producta	unique	0.45233	0.6175	0.0539	0.992924	0.914639	0.955568	7066	22153	8665	25516	99491	9437
ALM	ALM_Case_22	16	TRUE	Burkholderiales_bacterium_1_1_47	unique	0.11676	0.20425	0.45941	0.988251	0.998236	0.998526	17278	31742	35276	40476	52063	35123
ALM	ALM_Case_23	17	TRUE	Burkholderiales_bacterium_1_1_47	unique	0.53757	1.07696	0.33958	0.961332	0.998275	0.998938	28292	32469	37656	31393	40473	35057
ALM	ALM_Case_23	4	TRUE	Burkholderiales_bacterium_1_1_47	donor	0.53757	1.0806	0.33958	0.961332	0.961012	1	28292	28650	37762	31393	35320	35057
ALM	ALM_Case_22	5	TRUE	Burkholderiales_bacterium_1_1_47	unique	0.11676	0.05199	0.45941	0.988251	0.997735	0.994308	17278	19424	14406	40476	27760	35123
ALM	ALM_Case_8	4	TRUE	Clostridium_bolteae	self	13.2064	0.04086	0.00078	0.995528	0.99975	0.994624	1118	31947	186	119404	31709	1216
ALM	ALM_Case_13	3	FALSE	Clostridium_clostridioforme	self	0.26835	0.35564	0.00607	0.998334	0.999481	0.997442	2401	42392	2346	65412	58354	3634
ALM	ALM_Case_13	12	FALSE	Clostridium_clostridioforme	self	0.26835	0.03467	0.00607	0.998334	0.999368	1	2401	6328	493	65412	8548	3634
FRICKE	FRICKE_Case_16	365	TRUE	Clostridium_leptum	unique	0.78919	2.23945	1.0672	0.997667	0.992258	0.99706	61299	58127	81280	62503	78062	86780
ALM	ALM_Case_13	3	FALSE	Clostridium_nexile	self	2.25456	0.60767	0.00303	0.990469	0.999985	0.99348	1259	65297	1227	65290	60999	2191
ALM	ALM_Case_4	11	TRUE	Clostridium_ramosum	self	2.52265	0.03502	0.00124	0.997912	0.99968	1	958	24975	244	51016	24572	1056
ALM	ALM_Case_4	84	TRUE	Clostridium_ramosum	self	2.52265	0.07424	0.00124	0.997912	0.999646	0.991935	958	11312	248	51016	12016	1056
ALM	ALM_Case_13	3	FALSE	Clostridium_ramosum	self	0.28307	0.03233	0.00124	0.992383	0.999748	1	919	23777	469	40155	22416	1056
FRICKE	FRICKE_Case_16	365	TRUE	Clostridium_ramosum	donor	11.2186	3.89896	0.24133	0.996953	0.995859	0.999568	18708	38881	37056	33827	66220	36013
FRICKE	FRICKE_Case_19	28	TRUE	Clostridium_ramosum	self	1.33769	0.55712	0.01039	0.995752	0.99997	0.995752	3296	33165	3296	29423	28842	4838
FRICKE	FRICKE_Case_19	140	TRUE	Clostridium_ramosum	self	1.33769	0.07041	0.01039	0.995752	0.999657	0.996336	3296	32067	3548	29423	38618	4838
FRICKE	FRICKE_Case_23	7	TRUE	Clostridium_ramosum	donor	0.51055	0.23234	0.04713	0.994956	0.994152	0.999127	4956	23083	6870	36681	43335	9498
ALM	ALM_Case_3	3	TRUE	Clostridium_symbiosum	donor	0.00153	0.80557	0.01868	1	0.999332	0.999516	170	1498	20661	1731	150975	20407
ALM	ALM_Case_9	5	FALSE	Clostridium_symbiosum	self	4.65825	0.25724	0.00308	0.995285	0.999926	0.994709	2333	54367	756	148221	53373	2524
ALM	ALM_Case_13	3	FALSE	Clostridium_symbiosum	self	1.54408	2.9232	0.00308	0.993798	1	0.993798	2580	160329	2580	149984	150251	2524
ALM	ALM_Case_13	12	FALSE	Clostridium_symbiosum	self	1.54408	0.3415	0.00308	0.993798	0.999645	0.994376	2580	90148	1778	149984	89004	2524
ALM	ALM_Case_4	11	TRUE	Collinsella_aerofaciens	donor	0.00088	2.36821	0.07503	1	0.993131	0.999537	1003	1019	38900	1007	65024	37102
ALM	ALM_Case_21	14	TRUE	Collinsella_aerofaciens	donor	0.00964	2.66191	0.47474	0.960356	0.994903	0.999977	3481	3728	43863	3623	62566	41068
FRICKE	FRICKE_Case_23	7	TRUE	Collinsella_aerofaciens	donor	0.00286	11.0784	6.19748	1	1	0.999956	767	767	68402	849	62591	62445
FRICKE	FRICKE_Case_23	112	TRUE	Collinsella_aerofaciens	donor	0.00286	9.95107	6.19748	1	1	0.999956	767	767	68543	849	62699	62445
FRICKE	FRICKE_Case_28	7	TRUE	Coprococcus_catus	donor	0.00081	0.06516	1.89783	0.993692	0.994737	0.999736	2061	760	30357	2037	30109	98235
ALM	ALM_Case_4	11	TRUE	Coprococcus_comes	donor	0.00054	3.74684	1.21346	0.998883	0.998883	0.999691	895	895	94003	909	84910	86367
ALM	ALM_Case_4	19	TRUE	Coprococcus_comes	donor	0.00054	0.38139	1.21346	0.998883	0.998753	0.999723	895	802	90125	909	82641	86367
ALM	ALM_Case_4	84	TRUE	Coprococcus_comes	donor	0.00054	0.33417	1.21346	0.998883	0.99711	0.999681	895	692	53317	909	51267	86367
ALM	ALM_Case_3	65	TRUE	Coprococcus_comes	donor	0.00101	1.07886	1.79527	0.994426	0.994417	0.999895	1794	1791	75953	1985	69154	69431
ALM	ALM_Case_3	136	TRUE	Coprococcus_comes	donor	0.00101	0.79229	1.79527	0.994426	0.994407	1	1794	1788	75715	1985	68627	69431
ALM	ALM_Case_3	3	TRUE	Coprococcus_comes	donor	0.00101	0.67541	1.79527	0.994426	0.994426	1	1794	1794	78303	1985	69714	69431
ALM	ALM_Case_8	4	TRUE	Coprococcus_comes	donor	0.00139	6.09021	1.21346	0.972753	0.969755	0.999756	2092	2083	94255	2121	85959	86367
FRICKE	FRICKE_Case_23	7	TRUE	Coprococcus_comes	donor	0.0009	6.04923	4.47562	1	1	0.99996	333	333	74407	305	66339	65984
FRICKE	FRICKE_Case_23	112	TRUE	Coprococcus_comes	donor	0.0009	3.06896	4.47562	1	1	0.999973	333	333	74303	305	66095	65984
ALM	ALM_Case_24	7	TRUE	Dialister_invisus	self	1.38279	1.4666	8.11855	0.989787	0.999989	0.990139	92726	91984	91779	84317	84119	100268
ALM	ALM_Case_22	16	TRUE	Dialister_invisus	self	0.70744	2.27948	8.11855	0.997409	0.999935	0.998082	91851	92934	97506	86605	90276	100268
ALM	ALM_Case_23	17	TRUE	Dialister_invisus	donor	0.49177	4.50471	8.81739	0.989475	0.981279	0.999707	90260	89792	109289	86839	99793	100135
ALM	ALM_Case_22	5	TRUE	Dialister_invisus	self	0.70744	1.18348	8.11855	0.997409	0.999794	0.998066	91851	92376	96187	86605	89156	100268
ALM	ALM_Case_4	11	TRUE	Dialister_succinatiphilus	both	0.00649	8.50885	5.87255	1	1	1	6427	6428	116711	7683	107545	107520
ALM	ALM_Case_4	19	TRUE	Dialister_succinatiphilus	both	0.00649	1.48622	5.87255	1	1	0.999991	6427	6427	115950	7683	106772	107520
ALM	ALM_Case_4	84	TRUE	Dialister_succinatiphilus	both	0.00649	0.74015	5.87255	1	1	0.999913	6427	5952	103817	7683	98314	107520
ALM	ALM_Case_6	2	FALSE	Dialister_succinatiphilus	both	0.00319	1.22975	5.87255	1	1	0.999957	5305	5314	116179	6566	107033	107520
ALM	ALM_Case_8	4	TRUE	Dialister_succinatiphilus	donor	0.01198	1.62955	5.87255	0.999761	0.999762	0.999957	4189	4195	115026	5383	106302	107520
ALM	ALM_Case_21	14	TRUE	Dialister_succinatiphilus	donor	0.00114	5.15075	11.2011	1	1	0.999983	944	944	116038	1426	107325	107045
ALM	ALM_Case_18	5	FALSE	Dialister_succinatiphilus	donor	0.00113	0.06218	12.3979	1	0.991379	0.999817	657	232	27323	1099	27773	107542
ALM	ALM_Case_18	11	FALSE	Dialister_succinatiphilus	donor	0.00113	0.7152	12.3979	1	1	0.999907	657	616	97126	1099	92228	107542
ALM	ALM_Case_4	11	TRUE	Dorea_formicigenerans	donor	0.00083	2.98555	0.35233	0.999082	1	0.999632	1089	1210	130589	1200	124650	122576
ALM	ALM_Case_4	19	TRUE	Dorea_formicigenerans	donor	0.00083	3.16809	0.35233	0.999082	1	0.999623	1089	976	130089	1200	123632	122576
ALM	ALM_Case_4	84	TRUE	Dorea_formicigenerans	donor	0.00083	1.01472	0.35233	0.999082	0.998238	0.999544	1089	1135	120485	1200	116924	122576
ALM	ALM_Case_3	65	TRUE	Dorea_formicigenerans	donor	0.00056	0.79818	0.09296	0.986804	0.986111	0.999672	682	1152	82232	1165	119865	85301
ALM	ALM_Case_3	136	TRUE	Dorea_formicigenerans	donor	0.00056	0.40714	0.09296	0.986804	0.985632	0.999634	682	1044	73702	1165	108683	85301
ALM	ALM_Case_3	3	TRUE	Dorea_formicigenerans	donor	0.00056	0.48599	0.09296	0.986804	0.986219	0.99969	682	1161	86957	1165	126581	85301
ALM	ALM_Case_8	4	TRUE	Dorea_formicigenerans	donor	0.00133	2.13272	0.35233	0.995045	0.990412	0.999546	1009	1043	130099	1090	124409	122576
FRICKE	FRICKE_Case_23	7	TRUE	Dorea_formicigenerans	donor	0.00035	2.64881	1.92771	1	1	0.999992	213	213	125911	213	116459	116955
FRICKE	FRICKE_Case_23	112	TRUE	Dorea_formicigenerans	donor	0.00035	4.35726	1.92771	1	1	0.999992	213	213	126850	213	117046	116955
FRICKE	FRICKE_Case_28	7	TRUE	Dorea_formicigenerans	donor	0.0039	1.22361	2.06651	0.989518	0.989765	0.99995	4007	4006	120636	4061	112082	112360
ALM	ALM_Case_23	17	TRUE	Dorea_longicatena	donor	0.00195	1.25709	0.50208	0.984064	0.983968	0.99991	502	499	33377	1007	31952	30253
ALM	ALM_Case_4	11	TRUE	Dorea_longicatena	donor	0.00555	8.95721	4.44559	0.998693	0.997386	0.999942	2295	2295	103003	2302	92189	94204
ALM	ALM_Case_4	19	TRUE	Dorea_longicatena	donor	0.00555	9.7413	4.44559	0.998693	0.99695	0.999874	2295	2295	102914	2302	92262	94204
ALM	ALM_Case_4	84	TRUE	Dorea_longicatena	donor	0.00555	2.65241	4.44559	0.998693	0.998693	0.99997	2295	2295	101247	2302	91724	94204
ALM	ALM_Case_6	2	FALSE	Dorea_longicatena	donor	0.00274	6.09187	4.44559	0.995092	0.983906	0.9998	3260	3231	99797	3231	89533	94204
ALM	ALM_Case_8	4	TRUE	Dorea_longicatena	both	8.93177	2.98346	4.44559	0.981097	0.99537	0.997737	75650	73654	96352	69114	87722	94204
ALM	ALM_Case_21	14	TRUE	Dorea_longicatena	donor	0.01013	1.52913	2.36276	0.996948	0.998448	0.99973	2621	2578	100001	2601	92149	92672
ALM	ALM_Case_23	4	TRUE	Dorea_longicatena	donor	0.00195	0.03977	0.50208	0.984064	0.983051	0.999807	502	118	10383	1007	10798	30253
FRICKE	FRICKE_Case_23	7	TRUE	Dorea_longicatena	donor	0.00446	14.5792	13.5254	0.997129	0.997129	0.999919	1045	1045	98395	1025	88849	89633
FRICKE	FRICKE_Case_23	112	TRUE	Dorea_longicatena	donor	0.00446	9.82362	13.5254	0.997129	0.997129	0.99994	1045	1045	99395	1025	89717	89633
FRICKE	FRICKE_Case_29	7	TRUE	Dorea_longicatena	donor	0.00702	7.51724	7.2561	0.997319	0.997319	1	373	373	96236	349	86972	86861
FRICKE	FRICKE_Case_29	28	TRUE	Dorea_longicatena	donor	0.00702	11.2078	7.2561	0.997319	0.997319	1	373	373	96139	349	87018	86861
ALM	ALM_Case_26	2	TRUE	Enterococcus_faecium	self	8.88917	12.4768	0.00341	1	1	1	768	136845	768	126863	126710	768
ALM	ALM_Case_4	11	TRUE	Enterococcus_faecium	self	17.486	0.03312	0.00627	0.998596	0.999511	0.997048	4274	36790	1694	126123	36325	4253
ALM	ALM_Case_3	3	TRUE	Enterococcus_faecium	self	20.8684	0.00924	0.00382	0.999655	0.999665	0.993103	2896	8944	145	126103	9130	2909
ALM	ALM_Case_8	4	TRUE	Enterococcus_faecium	self	0.10625	0.35131	0.00627	0.998396	0.999696	0.997611	1870	49277	2930	65578	89509	4253
ALM	ALM_Case_15	21	FALSE	Enterococcus_faecium	self	7.79058	3.74544	0.00226	0.999108	1	1	1121	137302	1121	126728	126846	1121
ALM	ALM_Case_13	3	FALSE	Enterococcus_faecium	self	0.50646	0.10724	0.00627	0.998554	0.999206	1	3457	20141	557	109945	22438	4253
ALM	ALM_Case_13	37	FALSE	Enterococcus_faecium	self	0.50646	2.24736	0.00627	0.998554	0.999514	0.999064	3457	115217	4274	109945	126633	4253
ALM	ALM_Case_22	5	TRUE	Enterococcus_faecium	self	19.3748	5.00117	0.00326	1	1	1	790	136677	784	126312	126903	762
ALM	ALM_Case_18	5	FALSE	Enterococcus_faecium	self	98.5086	15.3828	0.00628	0.985563	1	0.985566	4433	137176	4434	126670	126659	4317
ALM	ALM_Case_18	11	FALSE	Enterococcus_faecium	self	98.5086	4.96102	0.00628	0.985563	0.999287	0.985341	4433	137422	4434	126670	126782	4317
ALM	ALM_Case_9	5	FALSE	Erysipelotrichaceae_bacterium_2_2_44A	self	0.32626	0.05343	0.00055	0.987854	0.99964	0.995223	494	5555	4396	39894	10847	6099
FRICKE	FRICKE_Case_16	365	TRUE	Erysipelotrichaceae_bacterium_6_1_45	both	0.28996	0.00689	0.01947	0.998082	1	1	6258	5851	8059	34578	7586	8108
ALM	ALM_Case_25	2	TRUE	Escherichia_coli	self	41.4524	23.2374	0.03897	1	1	0.998994	994	14416	994	13434	13244	952
ALM	ALM_Case_26	2	TRUE	Escherichia_coli	self	2.1997	2.82247	0.01183	0.987179	1	0.987179	156	13176	156	12350	12280	156
ALM	ALM_Case_3	3	TRUE	Escherichia_coli	donor	3.00339	19.3253	0.88864	0.989296	0.991063	0.999858	13546	13763	14085	12638	13539	12973
ALM	ALM_Case_6	2	FALSE	Escherichia_coli	self	35.3113	25.1147	0.05052	0.988795	1	0.988795	4016	14584	4016	13460	13387	3864
ALM	ALM_Case_8	76	TRUE	Escherichia_coli	self	8.25413	0.12704	0.05052	0.980329	0.999538	0.978261	4016	8663	2898	13341	8488	3864
ALM	ALM_Case_13	3	FALSE	Escherichia_coli	self	1.17281	6.49929	0.05052	0.989106	1	0.989293	3947	13653	4016	12776	13106	3864
ALM	ALM_Case_13	12	FALSE	Escherichia_coli	self	1.17281	21.2261	0.05052	0.989106	1	0.994024	3947	13774	4016	12776	13517	3864
ALM	ALM_Case_13	37	FALSE	Escherichia_coli	self	1.17281	13.5537	0.05052	0.989106	1	0.989293	3947	13775	4016	12776	13328	3864
ALM	ALM_Case_22	5	TRUE	Escherichia_coli	self	5.83093	6.52971	0.03897	0.971831	1	1	994	14160	994	13042	13423	952
FRICKE	FRICKE_Case_19	28	TRUE	Escherichia_coli	self	35.9355	25.3484	0.02275	0.996445	0.999932	0.966825	844	14728	844	13564	13505	822
FRICKE	FRICKE_Case_19	140	TRUE	Escherichia_coli	self	35.9355	45.0949	0.02275	0.996445	0.999932	0.966825	844	14793	844	13564	13552	822
FRICKE	FRICKE_Case_23	7	TRUE	Escherichia_coli	donor	1.5618	0.39997	0.47455	0.975205	0.976473	1	11817	10286	9367	12633	10084	11377
FRICKE	FRICKE_Case_23	112	TRUE	Escherichia_coli	donor	1.5618	1.09764	0.47455	0.975205	0.976005	0.999915	11817	13211	11816	12633	12494	11377
ALM	ALM_Case_4	19	TRUE	Eubacterium_biforme	donor	0.00147	5.62221	0.92097	0.998536	1	0.999386	1366	1336	61905	1407	84730	56763
FRICKE	FRICKE_Case_19	28	TRUE	Eubacterium_dolichum	self	0.56631	1.32594	0.0306	0.992511	0.999927	0.995705	11216	96315	11409	89293	91265	11396
FRICKE	FRICKE_Case_19	140	TRUE	Eubacterium_dolichum	self	0.56631	1.06968	0.0306	0.992511	0.999895	0.994178	11216	95687	11336	89293	91352	11396
FRICKE	FRICKE_Case_54	84	TRUE	Eubacterium_eligens	donor	0.01434	17.0613	17.3705	1	1	0.999992	2286	2286	130227	2286	120527	120120
ALM	ALM_Case_3	65	TRUE	Eubacterium_hallii	donor	0.00062	2.14283	0.98432	0.995857	0.995795	0.999957	1207	1189	116992	1295	107093	107404
ALM	ALM_Case_3	136	TRUE	Eubacterium_hallii	donor	0.00062	0.80927	0.98432	0.995857	0.995012	0.999963	1207	1203	108915	1295	102425	107404
ALM	ALM_Case_8	4	TRUE	Eubacterium_hallii	donor	0.00034	2.79254	2.66599	0.985738	0.997837	0.999474	1192	2312	119804	2601	111913	110372
FRICKE	FRICKE_Case_23	7	TRUE	Eubacterium_hallii	donor	0.00108	5.50097	1.5303	1	1	0.999963	240	236	109191	272	100874	100220
FRICKE	FRICKE_Case_23	112	TRUE	Eubacterium_hallii	donor	0.00108	5.40532	1.5303	1	1	0.999982	240	237	109118	272	102257	100220
FRICKE	FRICKE_Case_28	7	TRUE	Eubacterium_hallii	donor	0.00152	0.02915	0.06959	0.962284	0.964691	0.999576	928	793	16503	2370	17594	22094
FRICKE	FRICKE_Case_23	112	TRUE	Eubacterium_ramulus	donor	0.00077	6.26856	4.6986	1	1	0.999991	309	309	115398	309	107987	106065
ALM	ALM_Case_4	19	TRUE	Eubacterium_rectale	unique	0.00754	0.44847	4.39188	0.993753	0.986471	0.988422	8324	7835	137764	8295	129471	138697
ALM	ALM_Case_4	84	TRUE	Eubacterium_rectale	unique	0.00754	10.2764	4.39188	0.993753	0.986113	0.988193	8324	8065	139745	8295	130175	138697
ALM	ALM_Case_3	65	TRUE	Eubacterium_rectale	donor	0.00759	8.57437	5.21466	0.990273	0.986491	1	9869	9919	146659	10076	137889	138121
ALM	ALM_Case_3	136	TRUE	Eubacterium_rectale	donor	0.00759	16.9617	5.21466	0.990273	0.985543	1	9869	9822	145500	10076	138218	138121
ALM	ALM_Case_3	3	TRUE	Eubacterium_rectale	donor	0.00759	4.57901	5.21466	0.990273	0.984975	1	9869	9784	144829	10076	134848	138121
ALM	ALM_Case_8	4	TRUE	Eubacterium_rectale	donor	0.01387	1.08954	4.39188	0.973377	0.986137	0.999921	7362	6997	138511	6997	129711	138697
ALM	ALM_Case_8	76	TRUE	Eubacterium_rectale	donor	0.01387	0.00687	4.39188	0.973377	0.967391	0.999816	7362	276	5429	6997	5308	138697
ALM	ALM_Case_17	4	TRUE	Eubacterium_rectale	donor	0.00088	0.54473	15.9537	0.989413	0.988685	0.999798	1039	707	88929	1010	87668	137353
ALM	ALM_Case_20	3	FALSE	Eubacterium_rectale	donor	0.00103	0.91511	15.9537	0.995984	0.995798	0.999936	996	952	140455	978	132940	137353
ALM	ALM_Case_20	7	FALSE	Eubacterium_rectale	donor	0.00103	23.3879	15.9537	0.995984	0.995984	1	996	996	143858	978	135611	137353
ALM	ALM_Case_21	14	TRUE	Eubacterium_rectale	donor	0.00731	5.11998	15.9537	0.975152	0.984692	0.999993	3461	2613	143888	3459	138555	137353
ALM	ALM_Case_9	5	FALSE	Eubacterium_rectale	donor	0.00083	8.50382	4.39188	1	1	0.999959	422	422	145268	392	134329	138697
ALM	ALM_Case_13	12	FALSE	Eubacterium_rectale	donor	0.00255	3.5006	4.39188	0.96568	0.979566	0.999993	1690	1566	143875	1701	133283	138697
ALM	ALM_Case_13	37	FALSE	Eubacterium_rectale	donor	0.00255	0.48733	4.39188	0.96568	0.965124	0.999853	1690	1491	108653	1701	105438	138697
FRICKE	FRICKE_Case_19	28	TRUE	Eubacterium_rectale	unique	0.04952	28.9334	21.0492	0.986312	0.987281	0.984078	33022	32863	140878	33351	135094	135817
FRICKE	FRICKE_Case_19	140	TRUE	Eubacterium_rectale	unique	0.04952	9.75306	21.0492	0.986312	0.987078	0.984058	33022	33045	141510	33351	134968	135817
FRICKE	FRICKE_Case_20	84	TRUE	Eubacterium_rectale	donor	0.0371	8.89528	7.43862	0.990931	0.98658	0.999681	24920	24664	147267	24704	137265	137131
FRICKE	FRICKE_Case_23	7	TRUE	Eubacterium_rectale	donor	0.00678	10.9922	33.9806	1	1	1	1660	1666	143577	1689	133712	133727
FRICKE	FRICKE_Case_23	112	TRUE	Eubacterium_rectale	donor	0.00678	7.09222	33.9806	1	1	1	1660	1638	143142	1689	133886	133727
FRICKE	FRICKE_Case_28	7	TRUE	Eubacterium_rectale	donor	0.23927	36.7065	3.74076	0.989844	0.989657	0.999993	121212	121431	147178	119177	137289	137120
FRICKE	FRICKE_Case_29	7	TRUE	Eubacterium_rectale	donor	0.00212	6.80896	2.36845	1	1	1	429	429	138893	456	129446	129205
FRICKE	FRICKE_Case_29	28	TRUE	Eubacterium_rectale	donor	0.00212	10.9621	2.36845	1	1	0.999964	429	429	139377	456	133512	129205
FRICKE	FRICKE_Case_28	7	TRUE	Eubacterium_sp_3_1_31	donor	0.00041	2.31767	1.26049	0.99159	0.991687	1	1189	1203	121713	1329	114298	114669
FRICKE	FRICKE_Case_19	28	TRUE	Gemella_sanguinis	self	0.07371	0.04559	0.01628	0.976236	0.999813	0.970068	3114	10715	1470	38758	19299	6030
FRICKE	FRICKE_Case_23	112	TRUE	Gemella_sanguinis	unique	0.03561	0.11094	0.17537	0.985905	0.991702	0.989331	9791	7110	17621	17302	31511	44305
FRICKE	FRICKE_Case_29	7	TRUE	Gemella_sanguinis	self	0.0936	0.10429	0.02239	0.983929	0.999547	0.97873	1680	22052	3009	32337	53648	5151
FRICKE	FRICKE_Case_29	28	TRUE	Gemella_sanguinis	self	0.0936	0.11518	0.02239	0.983929	0.999295	0.973829	1680	11351	2178	32337	27940	5151
ALM	ALM_Case_6	2	FALSE	Granulicatella_adiacens	self	0.06898	0.05175	0.00039	0.944805	0.999709	0.9625	616	37839	240	68829	46643	1361
FRICKE	FRICKE_Case_28	7	TRUE	Holdemania_filiformis	unique	0.61674	0.62847	0.28294	0.988937	0.981781	0.995515	54508	63506	63326	61746	79236	63434
ALM	ALM_Case_6	2	FALSE	Klebsiella_oxytoca	self	41.7403	13.7381	0.01621	0.970276	1	0.970871	6695	91426	6660	82794	81639	7090
ALM	ALM_Case_22	5	TRUE	Klebsiella_oxytoca	self	2.79171	1.34935	0.002	0.965909	0.999691	0.97416	440	84259	387	78570	78263	457
ALM	ALM_Case_26	2	TRUE	Klebsiella_pneumoniae	self	44.8091	24.8413	0.00443	0.987097	0.99999	0.987097	155	104808	155	93855	93207	155
ALM	ALM_Case_3	3	TRUE	Klebsiella_pneumoniae	self	42.774	0.07331	0.00291	0.993103	0.999693	0.987245	725	48802	392	91657	47171	776
ALM	ALM_Case_8	4	TRUE	Lachnospiraceae_bacterium_2_1_58FAA	self	0.2979	0.00052	0.00055	0.979452	1	0.995833	292	9558	720	17229	9810	5482
FRICKE	FRICKE_Case_16	365	TRUE	Lachnospiraceae_bacterium_2_1_58FAA	self	0.00855	0.76015	0.71229	0.998387	0.999507	0.996998	32235	32431	55960	31733	56220	54370
FRICKE	FRICKE_Case_29	7	TRUE	Lachnospiraceae_bacterium_2_1_58FAA	donor	0.00371	5.13418	0.89118	1	1	0.999986	264	342	69028	340	64592	62898
FRICKE	FRICKE_Case_29	28	TRUE	Lachnospiraceae_bacterium_2_1_58FAA	donor	0.00371	6.06328	0.89118	1	1	1	264	296	69752	340	65324	62898
FRICKE	FRICKE_Case_28	7	TRUE	Lachnospiraceae_bacterium_5_1_63FAA	donor	0.00029	0.03104	0.03752	0.996948	0.996782	0.999815	1966	2486	21667	3217	22700	22476
FRICKE	FRICKE_Case_29	7	TRUE	Lachnospiraceae_bacterium_5_1_63FAA	donor	0.00121	0.20433	0.54343	1	1	0.999906	662	662	31882	649	31292	31230
FRICKE	FRICKE_Case_29	28	TRUE	Lachnospiraceae_bacterium_5_1_63FAA	donor	0.00121	1.78519	0.54343	1	1	0.999853	662	662	33934	649	41895	31230
FRICKE	FRICKE_Case_20	84	TRUE	Lactobacillus_animalis	self	59.1129	0.09775	0.00611	1	1	1	1370	25163	871	65886	25059	1334
ALM	ALM_Case_3	65	TRUE	Lactobacillus_casei_paracasei	self	0.15464	0.43341	0.12673	0.994634	0.999728	0.994594	96342	91843	73806	122813	94834	99206
ALM	ALM_Case_3	136	TRUE	Lactobacillus_casei_paracasei	self	0.15464	0.15155	0.12673	0.994634	0.999843	0.994584	96342	50973	40436	122813	53178	99206
ALM	ALM_Case_3	3	TRUE	Lactobacillus_casei_paracasei	unique	0.15464	0.02363	0.12673	0.994634	0.993662	0.993877	96342	24296	19273	122813	25515	99206
FRICKE	FRICKE_Case_29	7	TRUE	Lactobacillus_casei_paracasei	both	1.00076	0.43347	0.3628	0.999974	1	0.999939	115548	135040	114412	128640	127396	112340
ALM	ALM_Case_24	7	TRUE	Lactobacillus_rhamnosus	self	46.8629	21.4891	0.00106	1	1	1	607	124350	610	114282	113646	580
ALM	ALM_Case_26	2	TRUE	Lactobacillus_rhamnosus	self	2.86315	2.95964	0.01058	0.991169	0.999952	0.997056	3397	126028	3397	114324	114314	3304
ALM	ALM_Case_4	19	TRUE	Lactobacillus_rhamnosus	unique	0.06519	0.24717	0.01653	0.975434	0.984207	0.987657	6228	63064	9803	64731	109039	10831
ALM	ALM_Case_3	65	TRUE	Lactobacillus_rhamnosus	self	1.42178	0.08734	0.2702	0.999899	0.999808	0.977443	118516	20790	19861	114328	20434	110788
ALM	ALM_Case_3	136	TRUE	Lactobacillus_rhamnosus	self	1.42178	0.08899	0.2702	0.999899	0.999531	0.986955	118516	27745	26907	114328	27312	110788
ALM	ALM_Case_3	3	TRUE	Lactobacillus_rhamnosus	self	1.42178	0.43801	0.2702	0.999899	0.999694	0.977962	118516	124231	117069	114328	113553	110788
ALM	ALM_Case_22	5	TRUE	Lactobacillus_rhamnosus	self	4.84048	8.40934	0.00106	0.998361	1	0.996721	610	125612	610	114328	114212	580
ALM	ALM_Case_4	11	TRUE	Lactobacillus_ruminis	donor	0.00428	1.25359	1.92376	1	0.999075	0.999974	3246	3243	115620	3133	104632	105177
ALM	ALM_Case_4	19	TRUE	Lactobacillus_ruminis	donor	0.00428	2.75922	1.92376	1	0.999693	0.999948	3246	3253	116192	3133	105073	105177
ALM	ALM_Case_6	2	FALSE	Lactobacillus_ruminis	donor	0.00158	2.62644	1.92376	1	1	0.999948	1851	1851	116146	1908	105318	105177
ALM	ALM_Case_8	4	TRUE	Lactobacillus_ruminis	donor	0.00657	0.07457	1.92376	0.99945	0.983015	0.999782	1817	471	18316	1856	18175	105177
ALM	ALM_Case_15	21	FALSE	Lactobacillus_ruminis	donor	0.00206	15.2967	12.0447	0.996639	0.998319	0.999957	595	595	116464	663	105188	105433
ALM	ALM_Case_4	11	TRUE	Lactobacillus_salivarius	self	0.38794	0.37863	0.00111	0.984173	0.99994	0.984104	695	116403	692	108269	107938	710
ALM	ALM_Case_4	19	TRUE	Lactobacillus_salivarius	self	0.38794	0.11795	0.00111	0.984173	0.999833	0.986159	695	77960	578	108269	75580	710
ALM	ALM_Case_4	84	TRUE	Lactobacillus_salivarius	self	0.38794	0.30065	0.00111	0.984173	0.999912	0.983834	695	57110	433	108269	56048	710
ALM	ALM_Case_13	3	FALSE	Lactobacillus_salivarius	self	0.03516	2.42979	0.00111	1	0.99947	0.98613	83	9439	721	9714	105769	710
ALM	ALM_Case_13	12	FALSE	Lactobacillus_salivarius	self	0.03516	0.81245	0.00111	1	0.99908	0.984263	83	8695	699	9714	97972	710
FRICKE	FRICKE_Case_29	7	TRUE	Lactobacillus_salivarius	self	0.13095	0.15229	0.00262	1	1	1	111	36991	370	48542	79451	480
FRICKE	FRICKE_Case_20	84	TRUE	Methanobrevibacter_smithii	donor	0.00224	9.30561	22.8311	0.995979	0.995944	0.999992	2238	2219	123224	2477	115405	117960
ALM	ALM_Case_4	19	TRUE	Parabacteroides_distasonis	donor	0.00065	0.0004	0.00076	0.989031	0.992231	0.999797	547	901	54183	1511	88699	54121
ALM	ALM_Case_6	2	FALSE	Parabacteroides_distasonis	donor	0.00021	0.00031	0.00076	0.973597	0.973913	0.999834	303	460	54317	896	77804	54121
ALM	ALM_Case_8	4	TRUE	Parabacteroides_distasonis	donor	0.001	0.02683	0.00076	0.997046	0.988095	0.999802	677	168	25220	1417	33304	54121
ALM	ALM_Case_8	4	TRUE	Parabacteroides_johnsonii	donor	9e-05	0.07618	0.10878	1	1	0.999781	346	79	22792	371	30364	101082
ALM	ALM_Case_18	5	FALSE	Parabacteroides_johnsonii	donor	0.00057	0.07065	0.12918	1	1	0.999069	986	404	27925	1023	35907	107610
ALM	ALM_Case_18	11	FALSE	Parabacteroides_johnsonii	donor	0.00057	2.5498	0.12918	1	1	0.999522	986	1017	108715	1023	135883	107610
FRICKE	FRICKE_Case_9	56	TRUE	Parvimonas_micra	self	0.22437	0.07293	0.00821	0.980172	1	0.979981	5245	42967	5145	41992	40848	5942
ALM	ALM_Case_24	7	TRUE	Pediococcus_acidilactici	self	11.3526	3.92093	0.00041	0.994614	1	0.992819	557	116378	557	106412	106039	556
ALM	ALM_Case_4	11	TRUE	Prevotella_copri	both	0.00987	0.61607	27.7959	0.999629	0.994105	0.995254	10794	11026	88290	11202	82649	87425
ALM	ALM_Case_4	19	TRUE	Prevotella_copri	both	0.00987	1.98923	27.7959	0.999629	0.999712	0.999945	10794	10419	90372	11202	85179	87425
ALM	ALM_Case_4	84	TRUE	Prevotella_copri	both	0.00987	4.42885	27.7959	0.999629	0.999529	0.999967	10794	10613	90643	11202	85160	87425
ALM	ALM_Case_6	2	FALSE	Prevotella_copri	donor	0.0054	3.87397	27.7959	0.997457	0.997647	0.999989	7864	7651	90791	8461	85351	87425
ALM	ALM_Case_8	4	TRUE	Prevotella_copri	both	0.01964	25.2447	27.7959	0.999395	0.99969	0.999957	9920	9676	93294	10646	87221	87425
ALM	ALM_Case_15	4	FALSE	Prevotella_copri	donor	0.00479	2.78967	4.13571	0.992639	0.986216	0.999198	951	798	51148	1001	52051	79881
ALM	ALM_Case_13	3	FALSE	Prevotella_copri	donor	0.00017	8.34627	27.7959	1	1	0.999977	578	559	87410	601	83062	87425
ALM	ALM_Case_13	37	FALSE	Prevotella_copri	donor	0.00017	9.30904	27.7959	1	1	0.999933	578	601	90119	601	84512	87425
ALM	ALM_Case_18	5	FALSE	Prevotella_copri	donor	0.0031	0.10919	22.6679	1	0.995215	0.999757	798	836	45351	943	45561	87344
ALM	ALM_Case_18	11	FALSE	Prevotella_copri	donor	0.0031	1.46385	22.6679	1	0.998834	0.999377	798	858	73803	943	70509	87344
ALM	ALM_Case_3	65	TRUE	Roseburia_hominis	donor	0.00069	0.20072	0.09251	0.989166	0.994966	0.999779	923	596	36237	1227	51218	72026
ALM	ALM_Case_3	136	TRUE	Roseburia_hominis	donor	0.00069	0.17841	0.09251	0.989166	0.990338	0.999545	923	828	39584	1227	56472	72026
ALM	ALM_Case_3	3	TRUE	Roseburia_hominis	donor	0.00069	0.56327	0.09251	0.989166	0.992347	0.999906	923	1176	74099	1227	102957	72026
FRICKE	FRICKE_Case_29	7	TRUE	Rothia_mucilaginosa	self	0.01965	0.09157	0.00944	0.980769	1	0.980676	104	10020	621	10590	48566	1406
FRICKE	FRICKE_Case_19	28	TRUE	Ruminococcus_bromii	unique	0.09222	0.03271	0.09772	0.996351	0.998148	0.995375	23292	9179	5838	59671	16169	40864
FRICKE	FRICKE_Case_28	7	TRUE	Ruminococcus_bromii	donor	0.14846	41.256	53.5654	0.99717	0.997154	0.999966	87271	87858	116798	87614	110330	108575
ALM	ALM_Case_4	11	TRUE	Ruminococcus_callidus	donor	0.00327	8.0507	4.24464	1	1	0.999738	3006	2996	87654	3242	79580	80874
ALM	ALM_Case_4	19	TRUE	Ruminococcus_callidus	donor	0.00327	8.15639	4.24464	1	1	0.999829	3006	2995	87527	3242	79340	80874
ALM	ALM_Case_4	84	TRUE	Ruminococcus_callidus	donor	0.00327	3.39567	4.24464	1	1	0.999874	3006	2971	87162	3242	79182	80874
FRICKE	FRICKE_Case_28	7	TRUE	Ruminococcus_callidus	donor	0.00129	0.25364	4.1365	0.996046	0.995327	0.999528	2529	2140	67742	2545	65421	84589
ALM	ALM_Case_25	2	TRUE	Ruminococcus_gnavus	donor	0.01186	13.3478	2.18499	0.995698	0.996068	0.999571	1627	1526	123574	1814	120050	117511
ALM	ALM_Case_25	20	TRUE	Ruminococcus_gnavus	donor	0.01186	8.4854	2.18499	0.995698	0.998242	0.999653	1627	1706	126622	1814	130203	117511
ALM	ALM_Case_22	16	TRUE	Ruminococcus_gnavus	donor	0.00066	3.7986	2.18499	0.994092	0.991597	0.999748	677	595	118848	670	113001	117511
ALM	ALM_Case_23	17	TRUE	Ruminococcus_gnavus	donor	0.00207	3.60114	3.57782	0.991567	0.996578	0.999189	1423	1461	129434	1492	128579	121330
ALM	ALM_Case_3	136	TRUE	Ruminococcus_gnavus	donor	0.00197	0.44951	0.30469	0.995411	0.989816	0.999528	2179	2062	114460	2105	111136	124663
ALM	ALM_Case_3	3	TRUE	Ruminococcus_gnavus	donor	0.00197	1.0174	0.30469	0.995411	0.996765	0.999918	2179	2164	133370	2105	126873	124663
ALM	ALM_Case_8	4	TRUE	Ruminococcus_gnavus	self	10.7188	0.81728	0.00467	0.987881	0.999944	0.990028	2393	107365	3610	104344	101234	5034
ALM	ALM_Case_21	14	TRUE	Ruminococcus_gnavus	self	19.7907	0.53689	0.0032	0.98472	0.999888	0.996078	3665	134493	3315	129011	125996	3635
ALM	ALM_Case_13	3	FALSE	Ruminococcus_gnavus	self	2.46305	3.52113	0.00467	0.987717	0.999932	0.988641	2361	118351	2553	110089	110035	5034
ALM	ALM_Case_23	4	TRUE	Ruminococcus_gnavus	donor	0.00207	1.99477	3.57782	0.991567	0.997319	0.999308	1423	1492	129985	1492	129784	121330
FRICKE	FRICKE_Case_16	365	TRUE	Ruminococcus_gnavus	self	35.7992	2.45668	1.89405	0.997626	0.999865	0.996593	134389	140372	133274	130049	129815	125214
FRICKE	FRICKE_Case_28	7	TRUE	Ruminococcus_gnavus	unique	0.33083	0.5771	0.09676	0.990176	0.989332	0.998206	44685	102177	45704	113708	108621	47392
FRICKE	FRICKE_Case_29	7	TRUE	Ruminococcus_gnavus	donor	0.00648	10.3221	2.08172	1	1	0.999933	683	764	134034	833	126817	127778
FRICKE	FRICKE_Case_29	28	TRUE	Ruminococcus_gnavus	donor	0.00648	21.4255	2.08172	1	1	1	683	717	134474	833	127272	127778
FRICKE	FRICKE_Case_54	84	TRUE	Ruminococcus_gnavus	unique	0.1927	0.23737	0.0655	0.989228	0.997169	0.992482	6591	23664	24474	25198	106157	27404
FRICKE	FRICKE_Case_9	56	TRUE	Ruminococcus_gnavus	donor	0.00356	0.65748	5.56574	0.986772	0.989267	0.99936	1134	1118	124955	1134	120003	124829
ALM	ALM_Case_3	136	TRUE	Ruminococcus_obeum	donor	0.001	1.32581	0.75497	0.97549	0.974619	0.999057	816	788	84862	1355	85836	86477
ALM	ALM_Case_8	4	TRUE	Ruminococcus_obeum	unique	0.0149	1.55232	0.57935	0.980252	0.981754	0.997334	9520	6851	101271	11020	101838	102585
ALM	ALM_Case_8	76	TRUE	Ruminococcus_obeum	unique	0.0149	7.5952	0.57935	0.980252	0.96915	0.990605	9520	6321	63120	11020	62226	102585
ALM	ALM_Case_23	4	TRUE	Ruminococcus_obeum	donor	0.0009	0.00451	0.00699	0.954248	0.958084	1	306	167	6821	809	7224	8338
FRICKE	FRICKE_Case_23	7	TRUE	Ruminococcus_obeum	donor	0.00059	1.74208	0.73447	1	1	0.999839	386	386	74649	473	73811	70755
FRICKE	FRICKE_Case_23	112	TRUE	Ruminococcus_obeum	donor	0.00059	2.10916	0.73447	1	1	0.999892	386	386	74408	473	75438	70755
FRICKE	FRICKE_Case_28	7	TRUE	Ruminococcus_obeum	donor	0.00433	0.24061	0.69046	0.983485	0.983136	0.999357	2967	3202	55991	5435	56117	69358
FRICKE	FRICKE_Case_23	112	TRUE	Staphylococcus_aureus	self	0.03972	0.12411	0.04185	1	0.99942	1	1222	6891	3054	17820	33094	7594
FRICKE	FRICKE_Case_28	7	TRUE	Streptococcus_australis	self	0.41507	0.08605	0.14246	0.996035	0.999564	0.993441	67084	68824	56869	83268	65595	65368
ALM	ALM_Case_6	2	FALSE	Streptococcus_gordonii	self	0.00584	0.23128	9e-05	0.986726	1	0.987842	226	61247	329	58131	73318	523
ALM	ALM_Case_9	5	FALSE	Streptococcus_gordonii	self	0.04116	0.0437	9e-05	0.972644	0.999942	0.971963	329	69180	321	69171	69721	523
FRICKE	FRICKE_Case_28	7	TRUE	Streptococcus_gordonii	self	0.22008	0.18739	0.00982	0.964602	0.999872	0.967488	4068	54756	3045	76212	53268	4689
ALM	ALM_Case_13	3	FALSE	Streptococcus_lutetiensis	self	70.4574	22.8089	0.00019	1	1	1	761	48615	761	42420	42467	933
ALM	ALM_Case_13	12	FALSE	Streptococcus_lutetiensis	self	70.4574	32.0674	0.00019	1	1	1	761	48582	761	42420	42418	933
ALM	ALM_Case_13	37	FALSE	Streptococcus_lutetiensis	self	70.4574	19.0266	0.00019	1	1	1	761	48594	761	42420	42413	933
ALM	ALM_Case_6	2	FALSE	Streptococcus_mitis_oralis_pneumoniae	self	0.30621	0.31236	0.00175	0.946926	0.999916	0.946995	1545	59465	1830	55863	57678	2350
FRICKE	FRICKE_Case_19	28	TRUE	Streptococcus_mitis_oralis_pneumoniae	unique	0.05626	0.08291	0.02552	0.968082	0.960537	0.957191	6642	22882	6891	37831	37496	12620
FRICKE	FRICKE_Case_19	140	TRUE	Streptococcus_mitis_oralis_pneumoniae	unique	0.05626	0.31204	0.02552	0.968082	0.977531	0.973553	6642	35426	10058	37831	67219	12620
ALM	ALM_Case_26	2	TRUE	Streptococcus_parasanguinis	unique	0.21183	0.28578	0.33006	0.974903	0.996782	0.974836	48891	50038	54761	63486	71723	72391
ALM	ALM_Case_4	11	TRUE	Streptococcus_parasanguinis	self	0.35177	0.66535	0.00459	0.958246	0.999626	0.951263	4311	101489	4514	94307	96422	4658
ALM	ALM_Case_3	3	TRUE	Streptococcus_parasanguinis	self	0.07953	0.44101	0.07591	0.972133	0.999818	0.970207	38971	71253	51053	68658	91268	53779
ALM	ALM_Case_9	5	FALSE	Streptococcus_parasanguinis	self	2.69146	0.4953	0.00459	0.941639	0.999863	0.947195	4198	58311	2424	92561	56467	4658
ALM	ALM_Case_13	3	FALSE	Streptococcus_parasanguinis	self	1.0835	2.42474	0.00459	0.956825	0.999159	0.963964	4308	102306	4440	95321	97311	4658
FRICKE	FRICKE_Case_19	28	TRUE	Streptococcus_parasanguinis	self	0.22996	1.29441	0.01101	0.963912	0.999841	0.962896	4018	81786	4393	78958	90267	4804
FRICKE	FRICKE_Case_23	7	TRUE	Streptococcus_parasanguinis	unique	0.14105	0.78115	1.50599	0.9893	0.9895	0.995017	68969	65045	97123	66628	92441	101857
FRICKE	FRICKE_Case_23	112	TRUE	Streptococcus_parasanguinis	unique	0.14105	2.35271	1.50599	0.9893	0.986964	0.995987	68969	68964	108909	66628	101572	101857
FRICKE	FRICKE_Case_28	7	TRUE	Streptococcus_parasanguinis	self	2.0531	1.17618	0.35114	0.969368	1	0.9701	80960	102483	79665	97210	95030	81763
FRICKE	FRICKE_Case_29	7	TRUE	Streptococcus_parasanguinis	both	0.96265	3.95907	0.54218	0.992521	0.999778	0.997131	96403	108319	99347	98898	104543	92076
FRICKE	FRICKE_Case_29	28	TRUE	Streptococcus_parasanguinis	unique	0.96265	3.05951	0.54218	0.992521	0.998476	0.997695	96403	107593	98920	98898	102907	92076
ALM	ALM_Case_24	7	TRUE	Streptococcus_salivarius	self	0.59614	0.97164	0.02608	0.979059	0.999141	0.976407	6972	133911	7036	132451	131720	7680
ALM	ALM_Case_26	2	TRUE	Streptococcus_salivarius	unique	0.30397	0.35078	1.44109	0.968925	0.998298	0.967435	119162	105187	114940	119501	114693	145686
ALM	ALM_Case_22	16	TRUE	Streptococcus_salivarius	unique	0.59974	6.76666	0.02608	0.974212	0.99671	0.979906	6825	137098	7415	132434	149683	7680
ALM	ALM_Case_23	17	TRUE	Streptococcus_salivarius	self	0.16143	0.06602	0.05274	0.95206	0.999427	0.952748	5048	69863	5185	68772	68788	11903
ALM	ALM_Case_4	11	TRUE	Streptococcus_salivarius	self	0.06952	1.86792	0.22547	0.973624	0.999009	0.97916	94557	104988	135030	102612	145921	133791
ALM	ALM_Case_4	19	TRUE	Streptococcus_salivarius	unique	0.06952	0.74294	0.22547	0.973624	0.998941	0.981935	94557	104828	134512	102612	144792	133791
ALM	ALM_Case_4	84	TRUE	Streptococcus_salivarius	unique	0.06952	2.29327	0.22547	0.973624	0.994114	0.963659	94557	101257	123691	102612	132492	133791
ALM	ALM_Case_3	136	TRUE	Streptococcus_salivarius	unique	0.01857	0.00561	0.17655	0.979218	0.989261	0.962831	61015	9777	10977	65543	12437	130609
ALM	ALM_Case_3	3	TRUE	Streptococcus_salivarius	unique	0.01857	0.06758	0.17655	0.979218	0.99346	0.976457	61015	56425	99646	65543	107050	130609
ALM	ALM_Case_8	4	TRUE	Streptococcus_salivarius	unique	0.01277	0.0141	0.22547	0.964449	0.995523	0.960265	12489	10051	25695	13927	27612	133791
ALM	ALM_Case_20	3	FALSE	Streptococcus_salivarius	self	6.32191	2.98359	0.07072	0.956418	0.99989	0.956431	22532	145300	21965	138504	136060	24979
ALM	ALM_Case_9	5	FALSE	Streptococcus_salivarius	self	25.1263	5.91789	0.22547	0.984797	0.999974	0.985581	137930	153533	135095	148883	143999	133791
ALM	ALM_Case_13	3	FALSE	Streptococcus_salivarius	self	0.13237	0.41572	0.22547	0.955051	0.99975	0.954089	64985	75924	65322	72886	73616	133791
ALM	ALM_Case_13	12	FALSE	Streptococcus_salivarius	self	0.13237	0.18233	0.22547	0.955051	0.999173	0.95659	64985	76188	69200	72886	77766	133791
ALM	ALM_Case_13	37	FALSE	Streptococcus_salivarius	unique	0.13237	0.13514	0.22547	0.955051	0.99775	0.957749	64985	75564	67667	72886	75940	133791
ALM	ALM_Case_22	5	TRUE	Streptococcus_salivarius	self	0.59974	2.14374	0.02608	0.974212	0.99967	0.982578	6825	136526	7347	132434	148092	7680
FRICKE	FRICKE_Case_19	28	TRUE	Streptococcus_salivarius	unique	0.49485	1.52337	0.08558	0.97414	0.992518	0.982325	35538	135260	38926	129818	143114	40065
FRICKE	FRICKE_Case_19	140	TRUE	Streptococcus_salivarius	unique	0.49485	6.83623	0.08558	0.97414	0.972839	0.985456	35538	136003	40223	129818	149424	40065
FRICKE	FRICKE_Case_20	84	TRUE	Streptococcus_salivarius	unique	2.83344	0.22544	0.48816	0.992624	0.998256	0.980676	128798	77973	66757	150440	77921	126479
FRICKE	FRICKE_Case_23	7	TRUE	Streptococcus_salivarius	self	0.30762	2.24592	0.33439	0.977512	0.999611	0.981587	106010	133637	114052	128355	140064	115289
FRICKE	FRICKE_Case_23	112	TRUE	Streptococcus_salivarius	self	0.30762	2.6562	0.33439	0.977512	0.999126	0.983973	106010	133859	115493	128355	141870	115289
FRICKE	FRICKE_Case_28	7	TRUE	Streptococcus_salivarius	both	9.78226	4.84844	2.55884	0.986039	0.999443	0.993922	147981	156130	148580	148268	147242	141147
FRICKE	FRICKE_Case_29	7	TRUE	Streptococcus_salivarius	both	0.38915	5.35521	0.51097	0.996142	0.999911	0.999761	125188	135417	137979	129403	145769	130746
FRICKE	FRICKE_Case_29	28	TRUE	Streptococcus_salivarius	both	0.38915	6.38953	0.51097	0.996142	0.999349	0.999114	125188	135174	137717	129403	146025	130746
FRICKE	FRICKE_Case_19	28	TRUE	Streptococcus_sanguinis	self	0.06732	0.05952	0.01086	0.970553	0.999812	0.964847	1664	10630	1081	40521	28083	4652
FRICKE	FRICKE_Case_19	140	TRUE	Streptococcus_sanguinis	self	0.06732	0.06406	0.01086	0.970553	0.999655	0.969543	1664	11592	1576	40521	30235	4652
ALM	ALM_Case_24	7	TRUE	Streptococcus_thermophilus	self	3.905	5.34776	0.11119	0.998123	0.999945	0.997473	24503	91346	24534	80294	80273	24133
ALM	ALM_Case_26	2	TRUE	Streptococcus_thermophilus	self	4.07431	3.3689	0.04388	0.971862	0.999967	0.971924	18587	90925	18414	80108	79647	17657
ALM	ALM_Case_22	16	TRUE	Streptococcus_thermophilus	unique	0.28526	0.01785	0.11119	0.992402	0.988861	0.959603	19610	29357	10768	63058	29700	24133
ALM	ALM_Case_4	11	TRUE	Streptococcus_thermophilus	self	0.00096	0.01432	0.15154	0.964057	0.999052	0.966028	9821	9498	31084	10726	33796	68020
ALM	ALM_Case_4	19	TRUE	Streptococcus_thermophilus	unique	0.00096	0.27661	0.15154	0.964057	0.985251	0.997685	9821	9899	67813	10726	74958	68020
ALM	ALM_Case_3	65	TRUE	Streptococcus_thermophilus	self	1.45457	3.08008	2.97218	0.998118	0.999922	0.998159	90838	89721	89633	79666	78658	80706
ALM	ALM_Case_3	136	TRUE	Streptococcus_thermophilus	self	1.45457	4.4757	2.97218	0.998118	0.999989	0.998254	90838	90478	90506	79666	79305	80706
ALM	ALM_Case_3	3	TRUE	Streptococcus_thermophilus	unique	1.45457	0.06852	2.97218	0.998118	0.984843	0.985119	90838	63074	63505	79666	58500	80706
ALM	ALM_Case_20	3	FALSE	Streptococcus_thermophilus	unique	0.0132	0.27706	0.0413	0.950872	0.978461	0.988642	5048	22889	7924	26401	59647	10838
ALM	ALM_Case_13	3	FALSE	Streptococcus_thermophilus	self	0.04831	0.00776	0.15154	0.963207	0.999332	0.953525	29082	28450	24637	32935	27575	68020
ALM	ALM_Case_13	12	FALSE	Streptococcus_thermophilus	unique	0.04831	0.09593	0.15154	0.963207	0.997906	0.966737	29082	31519	34844	32935	38307	68020
ALM	ALM_Case_22	5	TRUE	Streptococcus_thermophilus	unique	0.28526	0.22099	0.11119	0.992402	0.995818	0.988855	19610	55710	19560	63058	64198	24133
FRICKE	FRICKE_Case_19	28	TRUE	Streptococcus_thermophilus	unique	9.76257	0.00851	0.47907	0.997515	0.956336	0.959263	71644	23383	18779	79994	22460	67711
FRICKE	FRICKE_Case_19	140	TRUE	Streptococcus_thermophilus	donor	9.76257	3.35581	0.47907	0.997515	0.997692	0.999135	71644	88835	70485	79994	80010	67711
FRICKE	FRICKE_Case_23	7	TRUE	Streptococcus_thermophilus	unique	0.05174	0.0323	2.89905	0.987375	0.991587	0.964611	30336	12719	20176	30168	19386	78258
FRICKE	FRICKE_Case_23	112	TRUE	Streptococcus_thermophilus	unique	0.05174	0.44288	2.89905	0.987375	0.99626	0.997077	30336	28343	74913	30168	70446	78258
FRICKE	FRICKE_Case_28	7	TRUE	Streptococcus_thermophilus	unique	0.00104	0.01036	0.01384	0.982314	0.99853	0.988391	8651	17691	7322	26696	19685	10628
FRICKE	FRICKE_Case_29	7	TRUE	Streptococcus_thermophilus	both	24.068	40.3011	15.3954	0.999989	1	0.999989	91229	91301	91432	79928	80217	80289
FRICKE	FRICKE_Case_29	28	TRUE	Streptococcus_thermophilus	both	24.068	0.49302	15.3954	0.999989	0.994968	0.995309	91229	74728	75037	79928	70130	80289
FRICKE	FRICKE_Case_54	84	TRUE	Streptococcus_thermophilus	unique	0.6451	0.08956	1.19829	0.996915	0.996807	0.996434	54449	24113	31131	52834	31545	77795
ALM	ALM_Case_3	65	TRUE	Streptococcus_vestibularis	self	0.04824	0.03428	0.01183	0.987689	0.999285	0.99665	10235	8389	7165	21905	8116	11028
ALM	ALM_Case_3	136	TRUE	Streptococcus_vestibularis	self	0.04824	0.14138	0.01183	0.987689	0.999465	0.988877	10235	14940	9260	21905	18147	11028
ALM	ALM_Case_3	3	TRUE	Streptococcus_vestibularis	unique	0.04824	1.56363	0.01183	0.987689	0.986216	0.953494	10235	22853	11934	21905	32352	11028
ALM	ALM_Case_9	5	FALSE	Streptococcus_vestibularis	unique	0.8932	0.28335	0.00197	0.968855	0.998831	0.969119	6839	17963	5084	29928	17272	6593
ALM	ALM_Case_13	3	FALSE	Streptococcus_vestibularis	self	0.46943	0.86638	0.00197	0.960309	0.999696	0.960452	5820	26288	5664	26977	26571	6593
ALM	ALM_Case_13	12	FALSE	Streptococcus_vestibularis	self	0.46943	3.45217	0.00197	0.960309	0.999071	0.965009	5820	29078	7402	26977	34523	6593
ALM	ALM_Case_13	37	FALSE	Streptococcus_vestibularis	unique	0.46943	5.77277	0.00197	0.960309	0.990577	0.961132	5820	29077	7384	26977	34330	6593
FRICKE	FRICKE_Case_23	7	TRUE	Streptococcus_vestibularis	unique	0.07112	0.28728	0.02511	0.959563	0.997813	0.95749	5762	9603	7363	13711	18863	9522
FRICKE	FRICKE_Case_23	112	TRUE	Streptococcus_vestibularis	unique	0.07112	0.30793	0.02511	0.959563	0.997594	0.975017	5762	12053	9046	13711	24997	9522
FRICKE	FRICKE_Case_28	7	TRUE	Streptococcus_vestibularis	unique	0.10994	0.03147	0.03065	0.989732	0.995727	0.994485	7012	10298	5984	21544	10585	7062
FRICKE	FRICKE_Case_29	7	TRUE	Streptococcus_vestibularis	donor	0.00668	0.55424	0.09425	0.997814	0.998925	0.999214	10521	11164	17811	10024	28233	16252
FRICKE	FRICKE_Case_29	28	TRUE	Streptococcus_vestibularis	unique	0.00668	0.1625	0.09425	0.997814	0.975369	0.987164	10521	8607	11764	10024	14798	16252
ALM	ALM_Case_9	5	FALSE	Veillonella_atypica	self	0.00718	0.17085	0.00376	0.97066	0.99997	0.971199	2454	99548	2361	102323	95918	2574
ALM	ALM_Case_26	2	TRUE	Veillonella_parvula	self	0.28907	0.75538	0.03946	0.9713	0.999718	0.975521	7805	81539	9314	78202	98863	10284
ALM	ALM_Case_3	3	TRUE	Veillonella_parvula	self	0.13647	0.05045	0.00231	0.971208	0.999025	0.972093	1424	48220	645	91008	50210	1428
ALM	ALM_Case_6	2	FALSE	Veillonella_parvula	self	0.3998	3.08626	0.0054	0.962373	0.999973	0.959319	2950	109129	3171	100687	111181	3468
ALM	ALM_Case_8	76	TRUE	Veillonella_parvula	self	0.27235	17.712	0.0054	0.967207	0.999641	0.960986	2592	102981	2922	96932	105024	3468
ALM	ALM_Case_9	5	FALSE	Veillonella_parvula	self	8.26569	12.3596	0.0054	0.975965	0.999721	0.961743	3162	114696	3006	112801	105738	3468

## Sheet: S9. Transmission Rates (Spp.)
species	Control.Persistence.count	Control.Persistence.fraction	Control.Persistence.rank	rCDI.Engraftment.count	rCDI.Persistence.count	rCDI.Engraftment.fraction	rCDI.Persistence.fraction	rCDI.Engraftment.rank
Actinomyces_odontolyticus	3	0.5	0.434343	3	2	0.272727	0.181818	0.285714
Adlercreutzia_equolifaciens	30	0.461538	0.383838	15	0	0.714286	0	0.909091
Alistipes_indistinctus	44	0.814815	0.878788	7	0	0.583333	0	0.779221
Alistipes_putredinis	71	0.946667	0.989899	9	0	0.529412	0	0.714286
Alistipes_shahii	65	0.844156	0.919192	3	0	0.176471	0	0.142857
Anaerostipes_hadrus	22	0.415094	0.323232	17	0	0.566667	0	0.766234
Anaerotruncus_colihominis	21	0.33871	0.181818	4	0	0.25	0	0.246753
Bacteroides_caccae	46	0.821429	0.888889	4	1	0.363636	0.0909091	0.415584
Bacteroides_cellulosilyticus	39	0.764706	0.818182	7	0	0.583333	0	0.779221
Bacteroides_dorei	63	0.875	0.959596	7	0	0.4375	0	0.571429
Bacteroides_eggerthii	24	0.827586	0.89899	7	0	0.583333	0	0.779221
Bacteroides_faecis	26	0.8125	0.858586	8	1	0.533333	0.0666667	0.727273
Bacteroides_ovatus	59	0.670455	0.707071	11	1	0.52381	0.047619	0.688312
Bacteroides_salyersiae	13	0.722222	0.777778	10	0	0.526316	0	0.701299
Bacteroides_stercoris	44	0.88	0.969697	9	2	0.642857	0.142857	0.857143
Bacteroides_thetaiotaomicron	57	0.76	0.808081	4	1	0.307692	0.0769231	0.324675
Bacteroides_uniformis	70	0.813953	0.868687	12	0	0.75	0	0.948052
Bacteroides_vulgatus	76	0.915663	0.979798	13	1	0.764706	0.0588235	0.961039
Bacteroides_xylanisolvens	57	0.791667	0.848485	13	0	0.866667	0	0.974026
Barnesiella_intestinihominis	46	0.851852	0.929293	6	0	0.6	0	0.805195
Bifidobacterium_adolescentis	37	0.552239	0.494949	13	0	0.928571	0	0.987013
Bifidobacterium_animalis	2	0.166667	0.0606061	5	3	0.3125	0.1875	0.337662
Bifidobacterium_bifidum	21	0.617647	0.616162	1	3	0.0909091	0.272727	0.0649351
Bifidobacterium_catenulatum	7	0.368421	0.262626	7	0	0.466667	0	0.623377
Bifidobacterium_dentium	0	0	1e-10	2	4	0.117647	0.235294	0.0909091
Bifidobacterium_longum	43	0.589041	0.575758	12	2	0.75	0.125	0.948052
Bifidobacterium_pseudocatenulatum	17	0.586207	0.555556	6	0	0.428571	0	0.545455
Bilophila_wadsworthia	56	0.736842	0.787879	7	3	0.4375	0.1875	0.571429
Blautia_hydrogenotrophica	10	0.454545	0.373737	11	0	0.733333	0	0.935065
Blautia_producta	0	0	1e-10	11	2	0.407407	0.0740741	0.493506
Burkholderiales_bacterium_1_1_47	35	0.648148	0.666667	5	0	0.277778	0	0.298701
Clostridiaceae_bacterium_JC118	17	0.361702	0.242424	4	0	0.235294	0	0.220779
Clostridiales_bacterium_1_7_47FAA	19	0.422222	0.343434	6	1	0.25	0.0416667	0.246753
Clostridium_asparagiforme	31	0.563636	0.535354	7	3	0.333333	0.142857	0.363636
Clostridium_bartlettii	5	0.263158	0.121212	5	1	0.25	0.05	0.246753
Clostridium_bolteae	44	0.578947	0.545455	5	1	0.3125	0.0625	0.337662
Clostridium_citroniae	37	0.627119	0.646465	8	1	0.347826	0.0434783	0.376623
Clostridium_clostridioforme	17	0.515152	0.454545	2	1	0.133333	0.0666667	0.103896
Clostridium_hathewayi	34	0.607143	0.606061	8	0	0.347826	0	0.376623
Clostridium_innocuum	1	0.0909091	0.010101	13	0	0.619048	0	0.818182
Clostridium_leptum	63	0.692308	0.747475	9	1	0.409091	0.0454545	0.506494
Clostridium_methylpentosum	3	0.5	0.434343	4	0	0.307692	0	0.324675
Clostridium_nexile	2	0.4	0.30303	6	1	0.375	0.0625	0.441558
Clostridium_ramosum	3	0.25	0.10101	10	4	0.454545	0.181818	0.61039
Clostridium_scindens	1	0.142857	0.0505051	8	0	0.32	0	0.350649
Clostridium_symbiosum	18	0.45	0.363636	8	0	0.421053	0	0.532468
Collinsella_aerofaciens	52	0.658228	0.676768	6	0	0.5	0	0.662338
Coprococcus_catus	51	0.784615	0.838384	6	0	0.428571	0	0.545455
Coprococcus_comes	46	0.554217	0.505051	10	0	0.666667	0	0.87013
Coprococcus_sp_ART55_1	11	0.55	0.474747	5	0	0.454545	0	0.61039
Desulfovibrio_desulfuricans	11	0.354839	0.222222	7	3	0.4375	0.1875	0.571429
Dialister_invisus	30	0.588235	0.565657	5	7	0.227273	0.318182	0.207792
Dorea_formicigenerans	62	0.712644	0.767677	13	0	0.722222	0	0.922078
Dorea_longicatena	65	0.738636	0.79798	13	0	0.565217	0	0.753247
Eggerthella_lenta	16	0.484848	0.414141	15	0	0.625	0	0.831169
Erysipelotrichaceae_bacterium_2_2_44A	6	0.285714	0.141414	6	0	0.26087	0	0.25974
Erysipelotrichaceae_bacterium_21_3	11	0.333333	0.171717	11	3	0.407407	0.111111	0.493506
Erysipelotrichaceae_bacterium_5_2_54FAA	2	0.222222	0.0808081	7	1	0.466667	0.0666667	0.623377
Erysipelotrichaceae_bacterium_6_1_45	13	0.333333	0.171717	10	0	0.434783	0	0.558442
Escherichia_coli	27	0.428571	0.353535	3	7	0.3	0.7	0.311688
Eubacterium_eligens	35	0.479452	0.40404	12	2	0.48	0.08	0.649351
Eubacterium_hallii	48	0.592593	0.585859	11	0	0.52381	0	0.688312
Eubacterium_ramulus	51	0.68	0.737374	2	0	0.142857	0	0.116883
Eubacterium_rectale	58	0.623656	0.626263	13	0	0.764706	0	0.961039
Eubacterium_siraeum	26	0.464286	0.393939	4	0	0.333333	0	0.363636
Eubacterium_sp_3_1_31	14	0.56	0.515152	12	0	0.48	0	0.649351
Flavonifractor_plautii	55	0.679012	0.727273	9	2	0.529412	0.117647	0.714286
Gordonibacter_pamelaeae	16	0.333333	0.171717	7	0	0.411765	0	0.519481
Haemophilus_parainfluenzae	17	0.346939	0.20202	4	2	0.190476	0.0952381	0.168831
Holdemania_filiformis	51	0.662338	0.686869	6	0	0.352941	0	0.38961
Lachnospiraceae_bacterium_1_1_57FAA	24	0.421053	0.333333	8	0	0.5	0	0.662338
Lachnospiraceae_bacterium_1_4_56FAA	12	0.375	0.272727	10	0	0.555556	0	0.74026
Lachnospiraceae_bacterium_2_1_58FAA	11	0.333333	0.171717	8	2	0.347826	0.0869565	0.376623
Lachnospiraceae_bacterium_3_1_46FAA	43	0.597222	0.59596	9	0	0.45	0	0.597403
Lachnospiraceae_bacterium_3_1_57FAA_CT1	13	0.351351	0.212121	7	0	0.4375	0	0.571429
Lachnospiraceae_bacterium_5_1_57FAA	9	0.529412	0.464646	10	0	0.37037	0	0.428571
Lachnospiraceae_bacterium_5_1_63FAA	27	0.409091	0.313131	17	0	0.62963	0	0.844156
Lachnospiraceae_bacterium_7_1_58FAA	61	0.663043	0.69697	12	0	0.521739	0	0.675325
Lachnospiraceae_bacterium_8_1_57FAA	11	0.289474	0.151515	4	1	0.333333	0.0833333	0.363636
Lachnospiraceae_bacterium_9_1_43BFAA	2	0.4	0.30303	8	0	0.444444	0	0.584416
Lactococcus_lactis	3	0.136364	0.040404	3	7	0.15	0.35	0.12987
Odoribacter_splanchnicus	54	0.642857	0.656566	4	0	0.4	0	0.480519
Oscillibacter_sp_KLE_1728	5	0.454545	0.373737	7	0	0.7	0	0.896104
Oscillibacter_sp_KLE_1745	10	0.333333	0.171717	4	0	0.363636	0	0.415584
Parabacteroides_distasonis	50	0.833333	0.909091	6	0	0.428571	0	0.545455
Parabacteroides_johnsonii	18	0.782609	0.828283	4	0	0.333333	0	0.363636
Parabacteroides_merdae	62	0.873239	0.949495	8	0	0.470588	0	0.636364
Parasutterella_excrementihominis	52	0.866667	0.939394	5	0	0.357143	0	0.402597
Pseudoflavonifractor_capillosus	28	0.491228	0.424242	3	0	0.3	0	0.311688
Roseburia_hominis	61	0.693182	0.757576	5	0	0.263158	0	0.272727
Roseburia_intestinalis	40	0.512821	0.444444	8	0	0.380952	0	0.454545
Roseburia_inulinivorans	50	0.561798	0.525253	8	0	0.444444	0	0.584416
Rothia_mucilaginosa	5	0.454545	0.373737	2	6	0.181818	0.545455	0.155844
Ruminococcus_albus	15	0.5	0.434343	2	0	0.2	0	0.181818
Ruminococcus_bromii	42	0.626866	0.636364	5	0	0.384615	0	0.467532
Ruminococcus_callidus	13	0.361111	0.232323	5	0	0.454545	0	0.61039
Ruminococcus_gnavus	38	0.550725	0.484848	13	3	0.684211	0.157895	0.883117
Ruminococcus_lactaris	18	0.367347	0.252525	10	0	0.714286	0	0.909091
Ruminococcus_obeum	61	0.677778	0.717172	10	0	0.588235	0	0.792208
Ruminococcus_sp_5_1_39BFAA	4	0.111111	0.020202	14	0	0.5	0	0.662338
Ruminococcus_torques	91	0.957895	1	10	0	1	0	1
Solobacterium_moorei	0	0	1e-10	1	4	0.0555556	0.222222	0.012987
Streptococcus_australis	7	0.388889	0.292929	5	1	0.238095	0.047619	0.233766
Streptococcus_gordonii	2	0.285714	0.141414	1	3	0.0666667	0.2	0.025974
Streptococcus_infantis	2	0.125	0.030303	3	2	0.214286	0.142857	0.194805
Streptococcus_mitis_oralis_pneumoniae	6	0.26087	0.111111	1	2	0.0714286	0.142857	0.038961
Streptococcus_parasanguinis	21	0.381818	0.282828	1	8	0.0555556	0.444444	0.012987
Streptococcus_salivarius	15	0.306122	0.161616	0	6	0	0.315789	1e-10
Streptococcus_sanguinis	4	0.333333	0.171717	1	2	0.0769231	0.153846	0.0519481
Streptococcus_thermophilus	15	0.272727	0.131313	2	5	0.0952381	0.238095	0.0779221
Subdoligranulum_sp_4_3_54A2FAA	7	0.189189	0.0707071	0	0	0	0	1e-10
Subdoligranulum_variabile	2	0.222222	0.0808081	2	0	0.181818	0	0.155844
Veillonella_atypica	7	0.233333	0.0909091	0	7	0	0.466667	1e-10
Veillonella_dispar	9	0.346154	0.191919	0	6	0	0.5	1e-10
Veillonella_parvula	28	0.5	0.434343	1	4	0.0909091	0.363636	0.0649351

[truncated: 2 more sheets: S10. Transmission Rates (genus), S11. Potential Mislabellings]
